# Supplementary material for: Specificity-driven cell-gene graph learning identifies rare cell states in single-cell and spatial transcriptomic data
Source: Adv Biotechnol (Singap). 2026 Jul 16;4(3):26. doi: 10.1007/s44307-026-00121-y (PMC13376285; doi:10.1007/s44307-026-00121-y)
Supplement: Supplementary file 2 — Supplementary Material 2. [file 44307_2026_121_MOESM2_ESM.xlsx]

## Sheet: supp 1
Supplementary Dataset 1. The table presents the precision, recall, and F1 scores for rare cell identification achieved by scFormer and seven state-of-the-art methods across all 125 simulated datasets.
de.prob	de.facLoc	de.facScale	scFormer			CellSIUS			FiRE			GapClust			GiniClust3			RaceID3			scCAD			SCMER
			Precision	Recall	F1	Precision	Recall	F1	Precision	Recall	F1	Precision	Recall	F1	Precision	Recall	F1	Precision	Recall	F1	Precision	Recall	F1	Precision	Recall	F1
0.1	0.1	0.2	0	0	0	0	0	0	0	0	0	0	0	0	0.0115607	0.0740741	0.02	0	0	0	0	0	0	0	0	0
0.1	0.1	0.4	1	1	1	0	0	0	0	0	0	0	0	0	0	0	0	1	0.75	0.857143	1	1	1	0.0175439	0.05	0.025974
0.1	0.1	0.6	1	1	1	0	0	0	0.157895	0.15	0.153846	1	0.95	0.974359	0.0502513	1	0.0956938	0.227273	1	0.37037	1	1	1	0.015625	0.05	0.0238095
0.1	0.1	0.8	1	1	1	0	0	0	0.1	0.0769231	0.0869565	1	0.961538	0.980392	0.154762	1	0.268041	1	1	1	1	1	1	0.464286	1	0.634146
0.1	0.1	1	1	1	1	0	0	0	0.487805	0.869565	0.625	1	0.913043	0.954545	0.294872	1	0.455446	0.315068	1	0.479167	1	1	1	0.172932	1	0.294872
0.1	0.3	0.2	1	0.911765	0.953846	0	0	0	0	0	0	0	0	0	0.0139752	0.264706	0.0265487	0.025641	0.0294118	0.0273973	1	1	1	0	0	0
0.1	0.3	0.4	1	1	1	0	0	0	0.1	0.08	0.0888889	0	0	0	0.183824	1	0.310559	1	1	1	1	1	1	0	0	0
0.1	0.3	0.6	1	1	1	0	0	0	0	0	0	1	0.944444	0.971429	0.169811	1	0.290323	1	1	1	1	1	1	0	0	0
0.1	0.3	0.8	1	1	1	0	0	0	0.193548	0.1875	0.190476	1	0.9375	0.967742	0.146789	1	0.256	1	1	1	1	1	1	0.223776	1	0.365714
0.1	0.3	1	1	1	1	0	0	0	0.5625	0.9	0.692308	1	0.95	0.974359	0.16129	1	0.277778	0.153846	1	0.266667	1	1	1	0.555556	1	0.714286
0.1	0.5	0.2	1	1	1	0	0	0	0.0689655	0.0740741	0.0714286	1	0.888889	0.941176	0.219512	1	0.36	0.442623	1	0.613636	1	1	1	0	0	0
0.1	0.5	0.4	1	1	1	0	0	0	0.135135	0.217391	0.166667	1	0.913043	0.954545	0.328571	1	0.494624	0.575	1	0.730159	1	1	1	0	0	0
0.1	0.5	0.6	1	1	1	0	0	0	0.451613	0.56	0.5	1	0.96	0.979592	0.154321	1	0.26738	0.294118	1	0.454545	1	1	1	0	0	0
0.1	0.5	0.8	1	1	1	0	0	0	0.205882	0.205882	0.205882	1	0.970588	0.985075	0.0409146	1	0.0786127	0.414634	1	0.586207	1	1	1	0.85	1	0.918919
0.1	0.5	1	1	1	1	0	0	0	0.5	0.769231	0.606061	1	0.961538	0.980392	0.13	1	0.230088	0.577778	1	0.732394	1	1	1	0.22807	1	0.371429
0.1	0.7	0.2	1	1	1	0	0	0	0.222222	0.153846	0.181818	1	0.923077	0.96	0.189781	1	0.319018	1	1	1	1	1	1	0.153846	1	0.266667
0.1	0.7	0.4	1	0.894737	0.944444	0	0	0	0.217391	0.263158	0.238095	1	0.947368	0.972973	0.422222	1	0.59375	0.193878	1	0.324786	1	1	1	0	0	0
0.1	0.7	0.6	1	1	1	0	0	0	0.377778	0.62963	0.472222	1	0.962963	0.981132	0.16875	1	0.28877	0.692308	1	0.818182	1	1	1	0.435484	1	0.606742
0.1	0.7	0.8	1	1	1	0	0	0	0.16	0.2	0.177778	1	0.95	0.974359	0.0158604	1	0.0312256	0.0985222	1	0.179372	1	1	1	0.869565	1	0.930233
0.1	0.7	1	1	1	1	0	0	0	0.65	0.702703	0.675325	1	0.972973	0.986301	0.72549	1	0.840909	1	1	1	1	1	1	0.18408	1	0.310924
0.1	0.9	0.2	1	1	1	0	0	0	0.3	0.473684	0.367347	1	0.947368	0.972973	0.0279001	1	0.0542857	0.575758	1	0.730769	1	1	1	0.05	0.0526316	0.0512821
0.1	0.9	0.4	1	1	1	0	0	0	0.323529	0.578947	0.415094	1	0.947368	0.972973	0.287879	1	0.447059	0.351852	1	0.520548	1	1	1	0	0	0
0.1	0.9	0.6	1	1	1	0	0	0	0.53125	0.62963	0.576271	1	0.962963	0.981132	0.121622	1	0.216867	0.27	1	0.425197	1	1	1	0.428571	1	0.6
0.1	0.9	0.8	1	1	1	0	0	0	0.371429	0.590909	0.45614	1	0.954545	0.976744	0.045082	1	0.0862745	0.956522	1	0.977778	1	1	1	0	0	0
0.1	0.9	1	1	1	1	0	0	0	0.590909	1	0.742857	1	0.961538	0.980392	0.764706	1	0.866667	1	1	1	1	1	1	0.634146	1	0.776119
0.3	0.1	0.2	1	1	1	0	0	0	0.0384615	0.0384615	0.0384615	0	0	0	0	0	0	0.565217	1	0.722222	1	1	1	0.08	0.0769231	0.0784314
0.3	0.1	0.4	1	1	1	0	0	0	0.347826	0.275862	0.307692	1	0.965517	0.982456	0.674419	1	0.805556	0.189542	1	0.318681	1	1	1	0.311828	1	0.47541
0.3	0.1	0.6	1	1	1	0	0	0	0.529412	0.6	0.5625	1	0.966667	0.983051	0.0931677	1	0.170455	1	1	1	1	1	1	0.9375	1	0.967742
0.3	0.1	0.8	1	1	1	0	0	0	0.605263	0.958333	0.741935	1	0.958333	0.978723	0.0781759	1	0.145015	0.244898	1	0.393443	1	1	1	0.96	1	0.979592
0.3	0.1	1	1	1	1	0	0	0	0.608696	1	0.756757	1	0.964286	0.981818	0.903226	1	0.949153	1	1	1	1	1	1	0.163743	1	0.281407
0.3	0.3	0.2	1	1	1	0	0	0	0.1	0.0714286	0.0833333	1	0.928571	0.962963	0.823529	1	0.903226	0.225806	1	0.368421	1	1	1	0.210526	1	0.347826
0.3	0.3	0.4	1	1	1	0	0	0	0.272727	0.214286	0.24	1	0.964286	0.981818	1	1	1	0.345679	1	0.513761	1	1	1	0	0	0
0.3	0.3	0.6	1	1	1	0	0	0	0.65	0.928571	0.764706	1	0.964286	0.981818	0.106061	1	0.191781	1	1	1	1	1	1	0	0	0
0.3	0.3	0.8	1	1	1	0	0	0	0.533333	1	0.695652	1	0.958333	0.978723	0.352941	1	0.521739	1	1	1	1	1	1	0	0	0
0.3	0.3	1	1	1	1	0	0	0	0.44186	1	0.612903	1	0.947368	0.972973	0.169643	1	0.290076	0.387755	1	0.558824	1	1	1	0.275362	1	0.431818
0.3	0.5	0.2	1	1	1	0	0	0	0.321429	0.36	0.339623	1	0.96	0.979592	0.143678	1	0.251256	1	1	1	1	1	1	0.177305	1	0.301205
0.3	0.5	0.4	1	1	1	0	0	0	0.5	0.947368	0.654545	1	0.947368	0.972973	0.0456731	1	0.0873563	0.395833	1	0.567164	1	1	1	0.791667	1	0.883721
0.3	0.5	0.6	1	1	1	0	0	0	0.45098	1	0.621622	1	0.956522	0.977778	0.0621622	1	0.117048	1	1	1	1	1	1	0.851852	1	0.92
0.3	0.5	0.8	1	1	1	0	0	0	0.615385	1	0.761905	1	0.96875	0.984127	0.914286	1	0.955224	0.492308	1	0.659794	1	1	1	0.627451	1	0.771084
0.3	0.5	1	1	1	1	0	0	0	0.5	1	0.666667	1	0.952381	0.97561	0.65625	1	0.792453	1	1	1	1	1	1	0	0	0
0.3	0.7	0.2	1	1	1	0	0	0	0.422222	1	0.59375	1	0.947368	0.972973	0.0607029	1	0.114458	0.271429	1	0.426966	1	1	1	0.311475	1	0.475
0.3	0.7	0.4	1	1	1	0	0	0	0.457143	1	0.627451	1	0.9375	0.967742	0.0504732	1	0.0960961	1	1	1	1	1	1	0.941176	1	0.969697
0.3	0.7	0.6	1	0.962963	0.981132	0	0	0	0.642857	1	0.782609	1	0.962963	0.981132	0.0940767	1	0.171975	1	1	1	1	1	1	0.45	1	0.62069
0.3	0.7	0.8	1	1	1	0	0	0	0.619048	1	0.764706	1	0.961538	0.980392	0.8125	1	0.896552	1	1	1	1	1	1	0.433333	1	0.604651
0.3	0.7	1	1	1	1	0	0	0	0.525	1	0.688525	1	0.952381	0.97561	0.75	1	0.857143	1	1	1	1	1	1	0.190909	1	0.320611
0.3	0.9	0.2	1	1	1	0	0	0	0.6	1	0.75	1	0.944444	0.971429	0.0466321	1	0.0891089	1	1	1	1	1	1	0.486486	1	0.654545
0.3	0.9	0.4	1	1	1	0	0	0	0.565217	1	0.722222	1	0.961538	0.980392	0.0446735	1	0.0855263	0.472727	1	0.641975	1	1	1	0	0	0
0.3	0.9	0.6	1	0.952381	0.97561	0	0	0	0.7	1	0.823529	1	0.952381	0.97561	0.7	1	0.823529	0.168	1	0.287671	1	1	1	0.84	1	0.913043
0.3	0.9	0.8	1	1	1	0	0	0	0.563636	1	0.72093	1	0.967742	0.983607	1	1	1	1	1	1	1	1	1	0.574074	1	0.729412
0.3	0.9	1	1	0.958333	0.978723	0	0	0	0.6	1	0.75	1	0.958333	0.978723	0.8	1	0.888889	1	1	1	1	1	1	0.685714	1	0.813559
0.5	0.1	0.2	1	1	1	0	0	0	0.05	0.0357143	0.0416667	0	0	0	0.20438	1	0.339394	1	1	1	1	1	1	0	0	0
0.5	0.1	0.4	1	1	1	0	0	0	0.5625	0.75	0.642857	1	0.958333	0.978723	0.342857	1	0.510638	0.167832	1	0.287425	1	1	1	0.436364	1	0.607595
0.5	0.1	0.6	1	1	1	0	0	0	0.622222	1	0.767123	1	0.964286	0.981818	0.304348	1	0.466667	0.538462	1	0.7	1	1	1	0.175	1	0.297872
0.5	0.1	0.8	1	1	1	0	0	0	0.560976	1	0.71875	1	0.956522	0.977778	0.151316	1	0.262857	0.159722	1	0.275449	1	1	1	0.169118	1	0.289308
0.5	0.1	1	1	1	1	0	0	0	0.581395	1	0.735294	1	0.96	0.979592	0.201613	1	0.33557	0.268817	1	0.423729	1	1	1	0.268817	1	0.423729
0.5	0.3	0.2	1	1	1	0	0	0	0.235294	0.181818	0.205128	1	0.954545	0.976744	0.0361842	1	0.0698413	0.157143	1	0.271605	1	1	1	1	1	1
0.5	0.3	0.4	1	0.954545	0.976744	0	0	0	0.62963	0.772727	0.693878	1	0.909091	0.952381	0.0328358	1	0.0635838	1	1	1	1	1	1	0.814815	1	0.897959
0.5	0.3	0.6	1	1	1	0	0	0	0.723404	1	0.839506	1	0.970588	0.985075	0.0418719	1	0.0803783	1	1	1	1	1	1	0.586207	1	0.73913
0.5	0.3	0.8	1	1	1	0	0	0	0.416667	1	0.588235	1	0.95	0.974359	0.0497512	1	0.0947867	0.19802	1	0.330579	1	1	1	0.714286	1	0.833333
0.5	0.3	1	1	1	1	0	0	0	0.4375	1	0.608696	1	0.952381	0.97561	0.525	1	0.688525	1	1	1	1	1	1	0.0804598	1	0.148936
0.5	0.5	0.2	1	1	1	0	0	0	0.617647	1	0.763636	1	0.952381	0.97561	0.0268886	1	0.0523691	1	1	1	1	1	1	1	1	1
0.5	0.5	0.4	1	1	1	0	0	0	0.577778	1	0.732394	1	0.961538	0.980392	0.273684	1	0.429752	0.333333	1	0.5	1	1	1	0.329114	1	0.495238
0.5	0.5	0.6	1	1	1	0	0	0	0.467742	1	0.637363	1	0.965517	0.982456	0.104317	1	0.188925	1	1	1	1	1	1	0.725	1	0.84058
0.5	0.5	0.8	1	1	1	0	0	0	0.475	1	0.644068	1	0.947368	0.972973	0.208791	1	0.345455	0.166667	1	0.285714	1	1	1	0.904762	1	0.95
0.5	0.5	1	1	1	1	0	0	0	0.466667	1	0.636364	1	0.952381	0.97561	0.4375	1	0.608696	0.287671	1	0.446809	1	1	1	0.428571	1	0.6
0.5	0.7	0.2	1	1	1	0	0	0	0.454545	1	0.625	1	0.96	0.979592	0.0631313	1	0.118765	1	1	1	1	1	1	0	0	0
0.5	0.7	0.4	1	0.956522	0.977778	0	0	0	0.638889	1	0.779661	1	0.956522	0.977778	0.185484	1	0.312925	0.270588	1	0.425926	1	1	1	0.958333	1	0.978723
0.5	0.7	0.6	1	1	1	0	0	0	0.465116	1	0.634921	1	0.95	0.974359	0.322581	1	0.487805	1	1	1	1	1	1	0.104712	1	0.189573
0.5	0.7	0.8	1	1	1	0	0	0	0.649123	1	0.787234	1	0.972973	0.986301	0.528571	1	0.691589	1	1	1	1	1	1	0.770833	1	0.870588
0.5	0.7	1	1	1	1	0	0	0	0.638298	1	0.779221	1	0.966667	0.983051	1	1	1	1	1	1	1	1	1	0.535714	1	0.697674
0.5	0.9	0.2	1	1	1	0	0	0	0.511111	1	0.676471	1	0.956522	0.977778	0.0259301	1	0.0505495	1	1	1	1	1	1	0	0	0
0.5	0.9	0.4	1	1	1	0	0	0	0.775	1	0.873239	1	0.967742	0.983607	0.0200647	1	0.0393401	1	1	1	1	1	1	0.553571	1	0.712644
0.5	0.9	0.6	1	1	1	0	0	0	0.354167	1	0.523077	1	0.941176	0.969697	0.68	1	0.809524	0.2	1	0.333333	1	1	1	0.809524	1	0.894737
0.5	0.9	0.8	1	1	1	0	0	0	0.512821	1	0.677966	1	0.95	0.974359	1	1	1	1	1	1	1	1	1	0.869565	1	0.930233
0.5	0.9	1	1	1	1	0	0	0	0.324324	1	0.489796	1	0.916667	0.956522	0.48	1	0.648649	1	1	1	0	0	0	0.631579	1	0.774194
0.7	0.1	0.2	1	1	1	0	0	0	0	0	0	1	0.954545	0.976744	0.229167	1	0.372881	1	1	1	1	1	1	0	0	0
0.7	0.1	0.4	1	1	1	0	0	0	0.526316	0.8	0.634921	1	0.96	0.979592	0.0512295	1	0.0974659	1	1	1	1	1	1	0.462963	1	0.632911
0.7	0.1	0.6	1	1	1	0	0	0	0.404255	1	0.575758	1	0.947368	0.972973	0.103261	1	0.187192	1	1	1	1	1	1	0.542857	1	0.703704
0.7	0.1	0.8	1	0.958333	0.978723	0	0	0	0.571429	1	0.727273	1	0.958333	0.978723	0.888889	1	0.941176	0.428571	1	0.6	1	1	1	0.8	1	0.888889
0.7	0.1	1	1	1	1	0	0	0	0.59375	1	0.745098	1	0.947368	0.972973	1	1	1	0.191919	1	0.322034	1	1	1	0.655172	1	0.791667
0.7	0.3	0.2	1	1	1	0	0	0	0.566667	0.515152	0.539683	1	0.969697	0.984615	0.485294	1	0.653465	0.3	1	0.461538	1	1	1	0.210191	1	0.347368
0.7	0.3	0.4	1	1	1	0	0	0	0.634146	1	0.776119	1	0.961538	0.980392	0.018992	1	0.037276	0.530612	1	0.693333	1	1	1	0.262626	1	0.416
0.7	0.3	0.6	1	1	1	0	0	0	0.541667	1	0.702703	1	0.961538	0.980392	0.242991	1	0.390977	0.38806	1	0.55914	1	1	1	0.17931	1	0.304094
0.7	0.3	0.8	1	1	1	0	0	0	0.676471	1	0.807018	1	0.956522	0.977778	0.575	1	0.730159	1	1	1	1	1	1	0.244681	1	0.393162
0.7	0.3	1	1	1	1	0	0	0	0.428571	1	0.6	1	0.933333	0.965517	0.428571	1	0.6	1	1	1	0.9375	1	0.967742	0.254237	1	0.405405
0.7	0.5	0.2	1	1	1	0	0	0	0.433333	1	0.604651	1	0.923077	0.96	0.0268041	1	0.0522088	1	1	1	0.722222	1	0.83871	0	0	0
0.7	0.5	0.4	1	1	1	0	0	0	0.557692	1	0.716049	1	0.965517	0.982456	0.0405594	1	0.077957	0.318681	1	0.483333	1	1	1	1	1	1
0.7	0.5	0.6	1	1	1	0	0	0	0.568182	1	0.724638	1	0.96	0.979592	0.490196	1	0.657895	1	1	1	1	1	1	0.378788	1	0.549451
0.7	0.5	0.8	1	1	1	0	0	0	0.428571	1	0.6	1	0.944444	0.971429	0.25	1	0.4	0.157895	1	0.272727	1	1	1	0.692308	1	0.818182
0.7	0.5	1	1	1	1	0	0	0	0.47619	1	0.645161	1	0.95	0.974359	0.512821	1	0.677966	0.206186	1	0.34188	1	1	1	0.16129	1	0.277778
0.7	0.7	0.2	1	1	1	0	0	0	0.590909	1	0.742857	1	0.961538	0.980392	0.066838	1	0.125301	0.313253	1	0.477064	1	1	1	0.342105	1	0.509804
0.7	0.7	0.4	1	1	1	0	0	0	0.647059	1	0.785714	1	0.969697	0.984615	0.266129	1	0.420382	1	1	1	1	1	1	0.246269	1	0.39521
0.7	0.7	0.6	1	0.952381	0.97561	0	0	0	0.488372	1	0.65625	1	0.952381	0.97561	0.214286	1	0.352941	0.313433	1	0.477273	1	1	1	0.109375	1	0.197183
0.7	0.7	0.8	1	1	1	0	0	0	0.446809	1	0.617647	1	0.952381	0.97561	0.724138	1	0.84	1	1	1	1	1	1	0.617647	1	0.763636
0.7	0.7	1	1	1	1	0	0	0	0.651163	1	0.788732	1	0.964286	0.981818	0.756757	1	0.861538	1	1	1	1	1	1	0.329412	1	0.495575
0.7	0.9	0.2	1	1	1	0	0	0	0.533333	1	0.695652	1	0.9375	0.967742	0.015984	1	0.0314651	1	1	1	1	1	1	0.140351	1	0.246154
0.7	0.9	0.4	1	1	1	0	0	0	0.461538	1	0.631579	1	0.944444	0.971429	0.857143	1	0.923077	0.159292	1	0.274809	1	1	1	0.233766	1	0.378947
0.7	0.9	0.6	1	1	1	0	0	0	0.54902	1	0.708861	1	0.964286	0.981818	0.583333	1	0.736842	1	1	1	1	1	1	0.756757	1	0.861538
0.7	0.9	0.8	1	1	1	0	0	0	0.575	1	0.730159	1	0.956522	0.977778	0.676471	1	0.807018	1	1	1	1	1	1	0.264368	1	0.418182
0.7	0.9	1	1	0.966667	0.983051	0	0	0	0.576923	1	0.731707	1	0.966667	0.983051	0.291262	1	0.451128	1	1	1	1	1	1	0.146341	1	0.255319
0.9	0.1	0.2	1	1	1	0	0	0	0.130435	0.1	0.113208	1	0.966667	0.983051	0.0952381	1	0.173913	1	1	1	1	1	1	0	0	0
0.9	0.1	0.4	1	1	1	0	0	0	0.444444	1	0.615385	1	0.9375	0.967742	0.0309478	1	0.0600375	1	1	1	1	1	1	0.152381	1	0.264463
0.9	0.1	0.6	1	1	1	0	0	0	0.388889	1	0.56	1	0.952381	0.97561	0.040619	1	0.0780669	0.241379	1	0.388889	1	1	1	0.169355	1	0.289655
0.9	0.1	0.8	1	1	1	0	0	0	0.657895	1	0.793651	1	0.96	0.979592	1	1	1	1	1	1	1	1	1	0.304878	1	0.46729
0.9	0.1	1	1	0.916667	0.956522	0	0	0	0.5	1	0.666667	1	0.958333	0.978723	0.48	1	0.648649	1	1	1	1	1	1	0.328767	1	0.494845
0.9	0.3	0.2	1	1	1	0	0	0	0.605263	0.92	0.730159	1	0.96	0.979592	0.255102	1	0.406504	1	1	1	1	1	1	0.25	1	0.4
0.9	0.3	0.4	1	1	1	0	0	0	0.6	1	0.75	1	0.962963	0.981132	0.142105	1	0.248848	1	1	1	1	1	1	0.574468	1	0.72973
0.9	0.3	0.6	1	1	1	0	0	0	0.722222	1	0.83871	1	0.974359	0.987013	0.0810811	1	0.15	1	1	1	1	1	1	0.847826	1	0.917647
0.9	0.3	0.8	1	1	1	0	0	0	0.595238	1	0.746269	1	0.96	0.979592	0.342466	1	0.510204	1	1	1	1	1	1	0.531915	1	0.694444
0.9	0.3	1	1	1	1	0	0	0	0.560976	1	0.71875	1	0.956522	0.977778	0.821429	1	0.901961	1	1	1	1	1	1	0.178295	1	0.302632
0.9	0.5	0.2	1	0.954545	0.976744	0	0	0	0.564103	1	0.721311	1	0.954545	0.976744	0.0439122	1	0.08413	0.785714	1	0.88	1	1	1	0.271605	1	0.427184
0.9	0.5	0.4	1	1	1	0	0	0	0.475	1	0.644068	1	0.947368	0.972973	0.021789	1	0.0426487	1	1	1	1	1	1	0.311475	1	0.475
0.9	0.5	0.6	1	1	1	0	0	0	0.666667	1	0.8	1	0.96875	0.984127	0.492308	1	0.659794	0.415584	1	0.587156	1	1	1	0.271186	1	0.426667
0.9	0.5	0.8	1	1	1	0	0	0	0.568182	1	0.724638	1	0.96	0.979592	1	1	1	1	1	1	1	1	1	0.757576	1	0.862069
0.9	0.5	1	1	1	1	0	0	0	0.555556	1	0.714286	1	0.95	0.974359	0.606061	1	0.754717	1	1	1	1	1	1	0.416667	1	0.588235
0.9	0.7	0.2	1	1	1	0	0	0	0.613636	1	0.760563	1	0.962963	0.981132	0.0499076	1	0.0950704	1	1	1	1	1	1	0.9	1	0.947368
0.9	0.7	0.4	1	0.925926	0.961538	0	0	0	0.6	1	0.75	1	0.962963	0.981132	0.0261375	1	0.0509434	1	1	1	1	1	1	0.138462	1	0.243243
0.9	0.7	0.6	1	1	1	0	0	0	0.52	1	0.684211	1	0.961538	0.980392	0.764706	1	0.866667	1	1	1	1	1	1	1	1	1
0.9	0.7	0.8	1	0.92	0.958333	0	0	0	0.625	1	0.769231	1	0.96	0.979592	1	1	1	1	1	1	1	1	1	0.217391	1	0.357143
0.9	0.7	1	1	1	1	0	0	0	0.512195	1	0.677419	1	0.952381	0.97561	0.456522	1	0.626866	1	1	1	1	1	1	0.777778	1	0.875
0.9	0.9	0.2	1	1	1	0	0	0	0.711111	1	0.831169	1	0.96875	0.984127	0.0177877	1	0.0349536	1	1	1	1	1	1	1	1	1
0.9	0.9	0.4	1	1	1	0	0	0	0.531915	1	0.694444	1	0.96	0.979592	0.182482	1	0.308642	1	1	1	1	1	1	0.204918	1	0.340136
0.9	0.9	0.6	1	0.967742	0.983607	0	0	0	0.645833	1	0.78481	1	0.967742	0.983607	0.508197	1	0.673913	1	1	1	1	1	1	0.688889	1	0.815789
0.9	0.9	0.8	1	0.965517	0.982456	0	0	0	0.604167	1	0.753247	1	0.965517	0.982456	0.74359	1	0.852941	1	1	1	1	1	1	0.219697	1	0.360248
0.9	0.9	1	1	1	1	0	0	0	0.44	1	0.611111	1	0.954545	0.976744	0.55	1	0.709677	1	1	1	1	1	1	0.611111	1	0.758621

## Sheet: supp 2
Supplementary Dataset 2. The table presents the precision, recall, and F1 scores for rare cell identification achieved by scFormer and five state-of-the-art methods across all 18 real datasets.
Dataset	scFormer			FiRE			GapClust			GiniClust3			scCAD			SCMER
	Precision	Recall	F1	Precision	Recall	F1	Precision	Recall	F1	Precision	Recall	F1	Precision	Recall	F1	Precision	Recall	F1
10X_PBMC	0.264108	0.866667	0.404844	0.0793651	0.037037	0.0505051	0	0	0	0	0	0	0	0	0	0.292011	0.785185	0.425703
Airway	0.536998	0.736232	0.621027	0.219731	0.142029	0.172535	0.652174	0.0434783	0.0815217	0.079906	0.591304	0.140787	0.734628	0.657971	0.69419	0	0	0
Arc_ME	0.670956	0.828039	0.741267	0.381048	0.0517525	0.0911283	N/A	N/A	N/A	N/A	N/A	N/A	0.993066	0.647043	0.783553	0.99832	0.325438	0.490862
Colliculus	0.620073	0.932807	0.744949	0.559242	0.0078972	0.0155745	0.666667	0.000133851	0.000267648	0.819014	0.263485	0.398704	0.990765	0.229755	0.37301	0	0	0
Deng	1	0.2	0.333333	1	0.0133333	0.0263158	0.40411	0.786667	0.533937	0.823529	0.186667	0.304348	0.857143	0.48	0.615385	1	0.253333	0.404255
Kidney_normal	0.667421	0.527351	0.589175	0.387097	0.00429031	0.00848656	N/A	N/A	N/A	0.45684	0.200572	0.278758	0.442623	0.135145	0.207067	0	0	0
Kidney_ccRCCC	0.177105	0.652818	0.278622	0.167382	0.0140896	0.0259913	N/A	N/A	N/A	0.185542	0.472905	0.266517	0.255296	0.169798	0.203949	0	0	0
li	0.42	0.913043	0.575342	0.166667	0.0434783	0.0689655	0.0100671	0.130435	0.0186916	N/A	N/A	N/A	0.422222	0.826087	0.558824	0.108696	0.217391	0.144928
Livers	0.272106	0.962236	0.424242	0.0877193	0.00377644	0.00724113	0.0625	0.000755287	0.00149254	0.315981	0.98565	0.478548	0.985409	0.765106	0.861395	0	0	0
MacParland	0.529194	0.901942	0.667026	0.8375	0.0650485	0.120721	1	0.000970874	0.00193986	0.601423	0.246117	0.349294	0.631095	0.33301	0.435971	0.687243	0.081068	0.145028
Mammary	0.433827	0.682476	0.530459	0.328283	0.0522508	0.0901526	0.5	0.000803859	0.00160514	0.288284	0.528135	0.372978	0.71327	0.241961	0.361345	0.990099	0.401929	0.571755
Pancreas_human	0.4	0.97597	0.567437	0.754717	0.0739372	0.13468	1	0.00184843	0.00369004	0.252762	0.359519	0.296833	0.650811	0.556377	0.5999	0	0	0
Pancreas_mouse	0.381271	0.674556	0.487179	0.5	0.00591716	0.0116959	0.911765	0.366864	0.523207	0.228216	0.325444	0.268293	0.631336	0.810651	0.709845	0	0	0
Puram	0.752768	0.918919	0.827586	0.0597015	0.00900901	0.0156556	1	0.0112613	0.0222717	N/A	N/A	N/A	0.873762	0.795045	0.832547	0.992701	0.306306	0.468158
Tcells_5P	0.432292	0.633997	0.514066	0.29099	0.0211942	0.0395106	1	0.0103281	0.0204451	0.267759	0.697902	0.387029	0.461138	0.14298	0.21828	N/A	N/A	N/A
Tonsil	0.790524	0.746468	0.767864	0.935185	0.0792779	0.146165	1	0.00549451	0.010929	0.615584	0.558085	0.585426	0.955405	0.554945	0.702085	0.952174	0.1719	0.291223
UUOkidney	0.752074	0.623377	0.681704	0.301587	0.0290298	0.0529617	N/A	N/A	N/A	0.277218	0.210084	0.239027	0.535144	0.255921	0.346253	0.357377	0.0832697	0.135068
Retina	0.916236	0.996625	0.954741	0	0	0	0.915385	0.0892388	0.162624	0.612214	0.150356	0.241421	0.997722	0.164229	0.282035	0.988488	0.48294	0.648866
*N/A in the table indicates errors associated with the respective methods on the specific datasets

## Sheet: supp 3
Supplementary Dataset 3. Marker genes for cell clusters identified in mouse airway epithelium. This dataset lists the significant marker genes for each of the 17 cell clusters identified from the mouse airway epithelium scRNA-seq data using the scFormer model. The genes shown were filtered based on an adjusted p-value < 0.05 and a log₂(fold change) > 1, comparing each cluster against all others.
gene	log2fc	pvals_adj	scores	group
Msln	3.25442	1.9434e-281	36.118	0
Bpifa1	3.05327	2.09156e-276	35.7766	0
Pglyrp1	2.42539	5.19797e-228	32.4775	0
Scgb3a1	3.97981	1.36984e-219	31.8676	0
Agr2	2.4568	6.79818e-217	31.6542	0
Cyp2a5	2.97384	1.62078e-192	29.8167	0
Reg3g	3.14578	1.67387e-192	29.8143	0
Pigr	2.67474	5.98392e-188	29.4583	0
C2cd4b	2.25653	1.55671e-160	27.2216	0
Nupr1	2.33926	9.15088e-146	25.9328	0
Lyz2	3.16958	1.97693e-142	25.6325	0
Krt23	1.89592	6.0969e-140	25.4062	0
Muc5b	2.57277	3.9048e-134	24.8725	0
Tst	1.36764	5.43402e-117	23.2272	0
AU021092	2.30069	7.66357e-116	23.1115	0
Ltf	2.77148	1.75783e-114	22.9746	0
Pon1	1.96912	9.26555e-114	22.9018	0
Bpifb1	2.70976	9.84325e-99	21.3358	0
Scgb3a2	1.57416	1.18721e-98	21.3265	0
Scgb1a1	2.37519	2.00204e-93	20.7532	0
Cyp4a12b	1.9237	7.08316e-91	20.4686	0
Sftpd	1.66182	7.71475e-91	20.4639	0
Alas1	1.19892	1.32927e-89	20.3242	0
Ppp1r1b	2.22675	2.36015e-89	20.2945	0
Kcne3	1.95014	1.23251e-83	19.6328	0
Nfia	1.70436	1.89114e-72	18.2689	0
Fam46c	1.95818	2.44155e-72	18.2545	0
Wfdc1	1.96312	4.13604e-72	18.2248	0
Cyp2b10	1.30865	2.01769e-71	18.1367	0
Cldn22	2.05543	2.40136e-71	18.1267	0
Cldn3	1.15233	5.5188e-71	18.0805	0
Chad	1.43329	6.72273e-71	18.0692	0
Ffar4	1.46815	2.09843e-68	17.7466	0
Slc16a11	1.20345	1.32341e-64	17.2459	0
Qsox1	1.22878	1.60892e-64	17.2342	0
P2rx4	1.50617	1.82653e-64	17.2264	0
Akr1c18	1.25693	3.05812e-58	16.3707	0
Sftpa1	2.16898	3.61758e-58	16.3601	0
Isg20	1.17942	7.16951e-58	16.3177	0
Plin2	1.39805	2.50915e-56	16.0981	0
Aldh1a1	1.12243	1.31213e-53	15.7024	0
Atp6v1b1	2.21498	1.09528e-52	15.5665	0
Lrrc26	1.0469	1.08338e-49	15.1158	0
Chka	1.08319	1.7708e-48	14.9286	0
Cxcl17	1.22455	7.03104e-48	14.836	0
Slc44a4	1.28229	3.01596e-46	14.5799	0
Osgin1	1.10392	8.90005e-43	14.0186	0
Klf2	1.23811	1.03639e-42	14.0075	0
Gadd45g	1.11173	3.32959e-42	13.924	0
Tcn2	1.02788	4.95366e-41	13.7294	0
Tspan13	1.01687	5.21614e-41	13.7254	0
Acsl1	1.11087	6.90562e-41	13.7044	0
Rdh10	1.2607	1.56965e-39	13.471	0
Cldn10	1.10627	1.40737e-38	13.3051	0
Fcgbp	2.46576	2.04685e-37	13.102	0
Slc45a3	1.63469	3.09593e-37	13.07	0
Slc39a4	1.06725	6.94097e-37	13.0072	0
Gale	1.27239	7.18174e-36	12.8242	0
Klhl21	1.09758	1.8685e-33	12.3785	0
Dusp5	1.12403	1.123e-32	12.2321	0
Fam43a	1.16656	1.68687e-32	12.1982	0
Ovol1	1.51763	2.46144e-32	12.1669	0
Clic6	1.03103	7.00013e-32	12.0802	0
Rbm38	1.32924	4.09154e-31	11.9318	0
Cd36	1.05886	1.15295e-30	11.8442	0
Clu	1.16593	7.26435e-30	11.6871	0
Pxmp2	1.03369	2.41646e-29	11.5838	0
Plk3	1.46276	6.73082e-29	11.4944	0
Ccdc129	1.48755	1.15548e-28	11.4474	0
Nrarp	1.35892	3.82728e-27	11.137	0
Alox15	1.11248	1.477e-26	11.0153	0
Aldoc	1.7018	2.98551e-25	10.7367	0
Serpinb11	1.93359	1.60627e-24	10.5777	0
Rhpn2	1.3605	2.79069e-24	10.5249	0
Ano1	1.07734	1.2835e-23	10.3778	0
Sdcbp2	1.0012	1.36698e-23	10.371	0
Cp	1.05012	1.44541e-23	10.3652	0
Tstd1	1.00845	2.85139e-23	10.2989	0
Clca1	3.33872	3.27583e-23	10.2851	0
Hid1	1.2217	6.02934e-22	9.99592	0
Cyp4f15	2.07028	9.976e-22	9.94522	0
C3	1.18116	9.60838e-19	9.2239	0
Rhov	1.67307	5.57815e-18	9.03082	0
Lyz1	1.64455	8.01448e-18	8.99042	0
Tyro3	1.52731	1.74116e-17	8.90301	0
Rab17	1.38991	1.81368e-17	8.89783	0
Kdelr3	1.59429	4.59332e-17	8.79234	0
Plat	2.51679	6.7992e-17	8.74647	0
Rhbg	1.23258	4.32893e-16	8.5322	0
Creb3l1	1.77829	4.12073e-15	8.26078	0
Dmbt1	2.67104	4.17773e-15	8.25894	0
Abcc4	1.31214	4.28297e-15	8.25555	0
Kctd14	1.10362	7.13202e-15	8.19237	0
Eaf2	1.13515	7.6554e-15	8.18364	0
Syngr1	1.15508	1.72988e-14	8.08141	0
Itln1	1.4701	1.93514e-14	8.06672	0
Zfp750	1.61788	6.0575e-14	7.92335	0
Steap4	1.09794	1.61324e-13	7.79593	0
Slc39a8	1.74401	1.61392e-13	7.79568	0
Mx1	1.69348	3.17018e-13	7.70736	0
Selenbp2	1.43518	2.28529e-12	7.44476	0
Gpd1	1.84645	2.4434e-12	7.43555	0
Fetub	1.29355	3.6719e-12	7.38076	0
Acss2	1.40083	4.97403e-12	7.33967	0
Gfpt2	2.71131	5.80804e-12	7.31871	0
Tnfaip2	2.45262	1.03979e-11	7.23786	0
Fam83e	1.04853	1.65731e-11	7.17189	0
Slc25a29	1.14881	4.66179e-11	7.02521	0
Slc13a2	2.12022	5.98195e-11	6.98957	0
Atp2c2	1.39282	1.50195e-10	6.8555	0
Rap1gap	1.10062	1.7755e-10	6.8308	0
Gp2	1.77899	2.76089e-10	6.76609	0
Fbxo2	1.38509	2.90962e-10	6.7583	0
Ascc2	1.00983	3.05021e-10	6.75109	0
Ankrd22	1.80713	3.24348e-10	6.74181	0
Gchfr	1.0217	6.02031e-10	6.6499	0
Cpm	1.3406	7.3599e-10	6.61898	0
Map3k14	1.29853	2.34965e-09	6.44036	0
Slc1a1	1.77493	3.80789e-09	6.36411	0
Slc5a8	1.16819	4.70879e-09	6.33071	0
Vipr1	1.86502	1.11475e-08	6.19345	0
Irf8	1.75418	1.58462e-08	6.13562	0
Cenpu	1.94609	2.84666e-08	6.03818	0
mt-Cytb	1.02414	3.43385e-08	6.00694	0
Slc38a1	1.27037	6.50913e-08	5.89962	0
Bex1	1.74052	8.58488e-08	5.85145	0
Sec14l2	2.44696	9.99253e-08	5.82507	0
Upb1	1.37977	2.48468e-07	5.66722	0
Tmc5	1.10209	2.95137e-07	5.63675	0
2010007H06Rik	1.18269	3.26103e-07	5.61828	0
Capn13	1.90313	4.19697e-07	5.57167	0
Zfand2a	1.50335	5.48252e-07	5.52264	0
Sult1c1	3.13808	9.11964e-07	5.42729	0
Adam30	2.48257	1.22248e-06	5.37247	0
Prob1	1.40502	1.6864e-06	5.31278	0
Hist1h4i	1.27257	1.77924e-06	5.30215	0
Necab2	1.49128	1.98812e-06	5.28133	0
Sult1a1	1.00914	3.32092e-06	5.18289	0
Ppp1r14d	1.28755	6.46074e-06	5.05129	0
Slc22a5	1.24051	7.51262e-06	5.02138	0
Ppm1n	1.41596	7.80132e-06	5.01379	0
BC021614	1.02358	1.15814e-05	4.93381	0
Kcnq1	1.29511	1.17957e-05	4.92989	0
Fam13a	1.09982	1.50751e-05	4.87968	0
Slc17a9	1.29173	1.54429e-05	4.87442	0
St8sia6	1.97921	1.9251e-05	4.82867	0
Foxa2	1.4439	4.25244e-05	4.66213	0
Slpi	1.58757	4.32185e-05	4.65835	0
Nmrk1	1.21422	4.82973e-05	4.63434	0
Htra3	1.16451	5.26834e-05	4.61581	0
Card10	1.25048	5.38018e-05	4.61076	0
Cfb	2.84828	7.51401e-05	4.53691	0
Atp13a5	2.085	7.64071e-05	4.5327	0
Elf5	1.77041	0.000167125	4.35887	0
Prrx2	1.05936	0.000197464	4.31948	0
1810055G02Rik	1.07375	0.000220432	4.29242	0
Ppp1r3c	1.16655	0.000230649	4.28167	0
Kcnn4	1.69042	0.000231842	4.28036	0
Tacr1	1.88445	0.000367839	4.17036	0
Hemk1	1.02561	0.000391657	4.15503	0
Spdef	1.19091	0.000685905	4.0154	0
Sec14l4	1.39149	0.00070597	4.0076	0
Mapk11	1.18556	0.000766057	3.98743	0
Tmem37	1.26542	0.00116181	3.88258	0
Syt2	2.00326	0.00128022	3.85693	0
Nr4a3	1.15773	0.00131599	3.84985	0
mt-Nd4	1.1022	0.00131894	3.84913	0
Fmo1	1.2026	0.00151663	3.81311	0
Fam114a1	1.10357	0.00206614	3.73049	0
Slc27a2	1.33109	0.00229707	3.70172	0
Scn1b	1.53337	0.00254694	3.67344	0
Kcnk2	1.34646	0.00307434	3.62027	0
Cxcl5	1.23419	0.0038606	3.5566	0
Tmem213	2.33167	0.00396305	3.54889	0
Serpinf1	1.45829	0.00424791	3.52892	0
Slc6a15	1.90423	0.00539771	3.45907	0
Gsta1	1.38977	0.00551295	3.45289	0
C1rl	1.43475	0.0093337	3.29152	0
H2-DMa	1.35063	0.0115717	3.22443	0
Itih2	1.44142	0.0150429	3.14	0
Lif	1.15434	0.0151462	3.13752	0
Hpx	2.21282	0.0167351	3.10513	0
Epdr1	1.22141	0.0196419	3.05307	0
Tfcp2l1	1.12685	0.0234108	2.99447	0
Foxa3	1.95085	0.0234326	2.99403	0
Mfsd2a	1.90613	0.03124	2.89588	0
A330048O09Rik	1.40761	0.0360143	2.84529	0
Ccdc69	1.88317	0.0372531	2.8325	0
Ace2	1.57785	0.0413878	2.79369	0
Sema3d	1.04863	0.0417477	2.79026	0
Dhx58	1.00126	0.0456891	2.75779	0
Stc2	1.92572	0.0493576	2.72836	0
Rps14	1.00754	5.08543e-175	28.5465	1
Gstm2	1.66621	6.89164e-173	28.3499	1
Rps19	1.32348	4.74796e-170	28.1043	1
Dapl1	2.43253	2.20216e-165	27.7095	1
Rps18	1.22177	3.86105e-165	27.6812	1
Rpl8	1.09356	5.27167e-165	27.6633	1
Rpl14	1.15348	3.54626e-154	26.7424	1
Rps9	1.09735	3.70458e-154	26.7358	1
F3	1.58377	5.31052e-154	26.7179	1
Rps5	1.15608	1.07255e-153	26.6877	1
Rps8	1.16277	1.3198e-153	26.6764	1
Crlf1	2.37562	1.86663e-153	26.6601	1
Rpl13a	1.02788	9.18605e-153	26.5974	1
Rps3a1	1.21851	2.60857e-151	26.4686	1
Igfbp7	2.33818	2.48297e-150	26.3809	1
Rplp0	1.22402	7.61276e-148	26.1608	1
Aqp3	2.45575	1.74217e-143	25.7725	1
Rps3	1.05535	1.09172e-141	25.6073	1
Eef1g	1.39159	5.49499e-140	25.452	1
Rps2	1.09468	1.19984e-139	25.4195	1
Rps4x	1.36928	5.07023e-139	25.361	1
Dcn	2.35669	5.45336e-133	24.8047	1
Apoe	2.89442	1.70728e-131	24.664	1
Rps15	1.00352	6.40446e-130	24.5137	1
Bcam	2.05206	9.68465e-130	24.4954	1
Hpgd	2.2863	2.69846e-127	24.262	1
Oat	1.56697	1.19769e-124	24.0086	1
Rsrp1	1.37337	2.53591e-122	23.7822	1
Id1	2.03755	4.39753e-122	23.7578	1
Rpl13	1.33345	9.12722e-116	23.135	1
Malat1	1.14093	1.18591e-114	23.0218	1
Rpl4	1.0235	3.93141e-111	22.6654	1
Tsc22d3	1.88302	3.53958e-107	22.2577	1
Abi3bp	2.32256	8.53222e-106	22.1116	1
Dusp1	1.39718	6.68774e-102	21.7003	1
Naca	1.00174	2.10854e-101	21.6465	1
Gadd45g	1.77111	5.89073e-97	21.1641	1
Fos	1.34912	4.27481e-95	20.9595	1
Sdc1	1.33431	4.97528e-93	20.731	1
Gadd45b	1.53591	6.53508e-93	20.7171	1
Marcksl1	1.63106	4.02089e-92	20.6278	1
Ifitm3	1.05058	8.2722e-91	20.4803	1
Mettl7a1	1.04175	1.39016e-88	20.2269	1
Sgk1	1.43065	7.89559e-88	20.1396	1
Tgm2	2.17409	1.09718e-86	20.0074	1
Krt5	1.96152	3.56426e-85	19.8317	1
Gltscr2	1.23205	9.01441e-80	19.1924	1
Glul	1.40195	1.38784e-79	19.1693	1
Icam1	1.656	6.4186e-78	18.9643	1
Cyr61	1.72978	5.01224e-75	18.6095	1
Slc3a2	1.14747	2.73983e-73	18.3921	1
Dcxr	1.08048	1.67364e-71	18.1649	1
Id2	1.61248	1.87368e-71	18.1581	1
Cox7a2l	1.16442	1.91032e-71	18.1565	1
mt-Nd4	1.64125	1.15548e-70	18.0546	1
Zfp296	1.53175	3.10325e-67	17.6101	1
Nfkbia	1.15995	8.77171e-67	17.5506	1
Gdpd2	1.99299	1.08685e-62	17.0039	1
Ier2	1.0615	1.41577e-62	16.9879	1
Ptn	1.58678	1.96478e-61	16.8294	1
mt-Cytb	1.4673	6.42643e-61	16.7582	1
Csrp1	1.19065	4.54852e-60	16.64	1
Sult1d1	1.02642	2.29776e-59	16.5422	1
Hspb1	1.33959	4.47446e-59	16.5011	1
Id3	1.84261	4.80494e-59	16.4964	1
Hspb8	1.10713	8.62601e-59	16.4605	1
Perp	1.09312	9.96754e-59	16.4513	1
Sfn	1.5084	1.35669e-58	16.4322	1
Ctsl	1.10604	1.75558e-58	16.4161	1
Wls	1.39516	3.13805e-55	15.9525	1
Socs3	1.39634	2.20739e-54	15.8294	1
Junb	1.12591	9.51047e-54	15.7368	1
Timp3	1.37621	1.38336e-49	15.1167	1
Gclm	1.11237	2.65849e-49	15.0732	1
Srsf7	1.11102	1.79362e-47	14.7906	1
Txnip	1.10586	4.43011e-47	14.728	1
Ddit4	1.22316	9.19561e-47	14.6776	1
Krt15	1.14136	1.59197e-46	14.6399	1
mt-Nd1	1.2039	2.47774e-45	14.4508	1
Aqp4	1.4089	1.09613e-43	14.1853	1
Dlk2	2.61984	4.48906e-42	13.9188	1
Acaa1b	2.2208	1.12269e-41	13.8527	1
Tspan15	1.46146	4.55014e-40	13.583	1
Rasl11a	2.14479	1.94532e-39	13.4758	1
Hmgb2	1.01453	1.07854e-38	13.3484	1
Dusp6	1.16171	1.33311e-35	12.801	1
2010111I01Rik	1.19264	1.11808e-33	12.4485	1
Atp6v1c2	1.1787	6.95867e-33	12.3006	1
Adm	1.36168	7.09809e-33	12.2982	1
Trf	1.67851	9.3093e-33	12.2755	1
Sertad1	1.04897	9.48061e-33	12.2737	1
Pdpn	1.48425	1.78657e-32	12.2208	1
Dut	1.1283	5.89581e-32	12.1219	1
Krt17	1.25902	3.33805e-31	11.9775	1
Hspa1a	1.21386	1.89877e-30	11.8307	1
Trp63	1.74469	4.96752e-30	11.749	1
Rgs2	1.45544	3.92312e-29	11.5712	1
Rnase4	1.30273	5.09835e-29	11.5484	1
Lgals9	1.46298	2.02207e-28	11.4272	1
Atf3	1.03632	1.58865e-25	10.8279	1
Dusp2	1.62432	1.6948e-25	10.8217	1
Klf10	1.12419	2.53766e-25	10.7843	1
Kcnj13	1.34625	4.79007e-25	10.7253	1
Efemp1	1.17376	1.85663e-24	10.5973	1
Mt2	1.15109	2.22218e-23	10.3587	1
Aldh6a1	1.77047	1.56403e-22	10.169	1
Rgcc	1.67416	1.01938e-21	9.98133	1
Ackr3	1.7008	5.29492e-19	9.33095	1
Smad7	1.22885	2.00732e-18	9.18637	1
Adh1	1.4511	4.60301e-18	9.09533	1
4833423E24Rik	1.34386	5.43831e-17	8.81877	1
Pdgfa	1.00009	9.59839e-17	8.75396	1
Serping1	1.33483	3.07584e-16	8.61905	1
Isl1	1.45146	4.78111e-16	8.56711	1
Gas6	1.00268	1.3374e-15	8.44496	1
Rbp1	1.37081	4.16705e-15	8.30958	1
Cept1	1.10626	1.22321e-13	7.89223	1
Ntf3	1.26526	1.79983e-13	7.84327	1
Il1r2	2.38592	4.81377e-13	7.71599	1
Sox4	1.01156	2.93356e-12	7.47828	1
Lamb3	1.28694	1.2475e-11	7.28089	1
Nxn	1.27251	1.58403e-11	7.24798	1
Cyp3a13	1.71284	1.83361e-11	7.22751	1
Hexim1	1.03135	3.98198e-11	7.12017	1
Tmem53	1.12863	5.00747e-11	7.08574	1
Reep4	1.27183	5.39081e-10	6.74117	1
Ndrg1	1.50977	1.33429e-09	6.6058	1
Arhgdib	1.78384	1.37503e-09	6.60073	1
Ugt2b34	1.27895	3.07194e-09	6.47566	1
Prss23	1.30423	3.86335e-09	6.43946	1
Serpinb6b	1.21814	1.18999e-08	6.26284	1
Fmo6	1.03665	1.35675e-08	6.24207	1
Micalcl	1.21509	2.51076e-08	6.14179	1
Tmprss11a	2.45551	2.68119e-08	6.13046	1
Polr2l	1.22162	6.83902e-07	5.57459	1
Matn4	1.15047	8.95339e-07	5.52342	1
Fah	1.30215	1.919e-06	5.37989	1
Fgfr2	1.10181	1.92491e-06	5.37905	1
Apoc1	1.96393	7.6546e-06	5.11367	1
Slco3a1	1.13854	1.23115e-05	5.01871	1
Gem	1.35267	5.74524e-05	4.69773	1
1700025G04Rik	1.62341	6.78645e-05	4.66086	1
Defb1	1.31329	9.17755e-05	4.59402	1
Dll1	1.75469	9.60891e-05	4.58336	1
Gna14	1.0491	0.000145683	4.49102	1
Itgb1bp1	1.12677	0.000183784	4.43638	1
Mapre2	1.16256	0.000224322	4.39099	1
Cdo1	1.08561	0.000254204	4.36082	1
Gfra1	1.69902	0.000258754	4.35642	1
Arntl	1.17336	0.000704779	4.11398	1
Akr1c14	1.96833	0.00131742	3.95295	1
Rbms3	1.42155	0.00159271	3.90408	1
Amotl1	1.26437	0.00160365	3.90217	1
Ntf5	1.26017	0.00209625	3.83079	1
Gm12216	1.15702	0.00214918	3.82425	1
Klk8	1.98505	0.00216664	3.82159	1
Phgdh	1.60939	0.00271884	3.75853	1
Fbxl18	1.45445	0.00284	3.74591	1
Fermt1	1.01621	0.00296811	3.73313	1
Eva1a	1.24772	0.00367172	3.67343	1
Klhdc8b	1.40725	0.00610199	3.52576	1
Rfng	1.22838	0.0076869	3.45733	1
Psph	1.04207	0.00802446	3.44296	1
Hlf	1.27963	0.0109472	3.34925	1
Gatsl3	1.20466	0.0134467	3.28497	1
Fam89a	1.61856	0.0139269	3.27214	1
Wnt10a	1.17622	0.0147104	3.25595	1
Adck3	1.28443	0.0221778	3.1201	1
Rgs12	1.05436	0.0229074	3.10967	1
Vamp7	1.06824	0.0233176	3.10332	1
Pcca	1.09608	0.024202	3.09097	1
Klf15	1.61578	0.0256119	3.07213	1
Sav1	1.08308	0.0287294	3.03307	1
Homer1	1.2266	0.0289168	3.03046	1
Dapk1	1.05614	0.0311496	3.00334	1
Slco2a1	1.03107	0.0313772	3.00069	1
Paox	1.36913	0.03461	2.96723	1
Krt5	3.2925	8.11948e-259	34.647	2
Rplp0	1.37725	3.98772e-208	31.0774	2
Perp	1.90764	1.44342e-205	30.8743	2
Sfn	2.33702	2.93112e-193	29.9264	2
Rps2	1.21491	6.40037e-180	28.8754	2
Rps5	1.22288	6.40037e-180	28.8714	2
Aqp3	2.5503	7.73663e-166	27.7222	2
Krt17	3.34769	1.32609e-165	27.6985	2
Rpl4	1.21574	1.98582e-164	27.5969	2
Rps18	1.1908	5.83219e-157	26.9578	2
Ptma	1.33463	8.35223e-157	26.9417	2
Rps3	1.0939	3.35483e-156	26.8876	2
Klf4	2.30025	7.02259e-156	26.8577	2
Rps9	1.09158	1.91728e-153	26.6461	2
Rpl32	1.01521	2.30244e-152	26.5506	2
Rps19	1.26241	1.13559e-149	26.3143	2
Cav1	2.85709	3.12504e-149	26.2739	2
Rpl14	1.1266	5.17112e-145	25.9002	2
Pabpc1	1.55042	2.98889e-143	25.7398	2
Jun	1.76951	7.42377e-142	25.6132	2
Igfbp7	2.25067	5.78816e-139	25.3507	2
Lgals3	1.59475	1.26564e-138	25.3183	2
S100a10	1.79804	6.59266e-138	25.2517	2
Rps8	1.10684	9.83696e-136	25.0515	2
Csrp1	1.74178	1.33643e-133	24.8523	2
Tsc22d1	1.33736	5.56115e-131	24.6062	2
Cav2	1.83674	6.45314e-131	24.5989	2
Krt15	1.60287	3.71085e-130	24.5266	2
Eif5a	1.08507	4.48457e-128	24.3272	2
F3	1.44238	9.94296e-127	24.1986	2
Arpc2	1.27929	6.02204e-122	23.7389	2
Lmna	1.78611	6.05066e-121	23.6406	2
Hspa1a	2.10095	1.46733e-120	23.6021	2
Klf5	1.51911	3.27976e-116	23.1716	2
Rps4x	1.26132	4.08158e-116	23.1612	2
Junb	1.54156	2.4436e-112	22.7805	2
Marcksl1	1.7956	1.01163e-111	22.7164	2
Dnajb1	1.83575	1.38915e-111	22.7014	2
Anxa1	1.05562	1.38915e-111	22.7007	2
Atf3	1.98205	5.02128e-111	22.6433	2
Glul	1.65725	8.13789e-111	22.6212	2
Myl12a	1.10581	2.36429e-109	22.4697	2
Rps3a1	1.04863	3.95089e-109	22.4461	2
Hspb1	1.7217	8.15959e-109	22.4131	2
Serpinb5	2.47123	7.77397e-108	22.3117	2
Jund	1.19828	2.63449e-107	22.2563	2
Dapl1	2.05398	1.23841e-103	21.8717	2
Malat1	1.09373	4.38833e-103	21.8125	2
Klf6	1.55747	2.04711e-102	21.7399	2
Ptn	2.01098	1.38242e-98	21.3287	2
Cotl1	1.34964	1.4406e-98	21.3261	2
Tacstd2	1.57967	3.39264e-98	21.2841	2
Ccnd2	1.72603	8.46723e-98	21.2406	2
Cfl1	1.09127	1.97584e-97	21.1996	2
Sparc	3.08021	1.39249e-95	20.9972	2
Cyr61	1.956	3.00524e-95	20.9594	2
Icam1	1.83458	1.56371e-93	20.7693	2
Rpl13	1.21021	6.4706e-92	20.5875	2
Actb	1.10584	6.89135e-91	20.4715	2
Ubc	1.09165	6.84048e-90	20.3588	2
Gsn	1.34084	1.81802e-89	20.3103	2
Eef1g	1.1008	4.0945e-89	20.2699	2
Hsp90aa1	1.35498	6.49142e-89	20.2467	2
Ctsl	1.36103	1.27149e-88	20.2125	2
Upk3bl	2.3544	3.19607e-88	20.1665	2
Npm1	1.13464	4.31916e-87	20.0363	2
Krt7	1.18117	7.23638e-86	19.8935	2
Hspb8	1.33876	7.81575e-86	19.8892	2
Vsnl1	2.84777	2.75905e-85	19.8249	2
Dusp1	1.312	6.23635e-85	19.7833	2
Cdc42ep3	1.95913	2.05024e-84	19.7228	2
Bcam	1.6491	2.41064e-82	19.4793	2
Emp1	1.66797	6.50938e-79	19.0686	2
Eif4a1	1.01648	1.88304e-77	18.8909	2
Phlda1	1.81141	1.24223e-76	18.7902	2
Adrb2	1.78393	9.34141e-75	18.5586	2
Maff	1.67219	2.8189e-72	18.2471	2
Sdc1	1.19164	5.89009e-72	18.206	2
Hcar2	1.62797	5.89009e-72	18.2059	2
Hmgn1	1.06686	8.7127e-71	18.0573	2
Tpm1	1.40682	2.7489e-70	17.9934	2
Cdkn1a	1.56811	3.38606e-69	17.8529	2
Gclm	1.28156	1.78398e-65	17.3649	2
Mif	1.37896	8.81882e-65	17.2725	2
Ccdc3	2.2814	1.61662e-63	17.103	2
Lmo4	1.14811	2.52119e-63	17.0763	2
Nbl1	1.35505	3.33212e-62	16.9233	2
Phlda3	1.54349	7.15632e-62	16.8779	2
Dusp6	1.49374	2.19903e-59	16.5347	2
Hspa8	1.09147	2.56636e-59	16.525	2
Zfp36l1	1.01459	1.06321e-58	16.4367	2
Dcn	1.62289	2.18882e-57	16.2509	2
Btg2	1.13033	3.21768e-56	16.0841	2
Fos	1.0698	5.91626e-56	16.046	2
Gltscr2	1.022	2.48375e-54	15.8105	2
Dusp2	2.20507	2.70917e-52	15.5095	2
Anxa8	1.19491	2.09132e-51	15.377	2
Zfp296	1.34543	8.65761e-51	15.2841	2
Sfr1	1.1394	1.33632e-50	15.2547	2
Zfp36	1.02627	1.48384e-50	15.2475	2
mt-Nd4	1.47748	1.52663e-50	15.2453	2
Hbegf	1.28578	1.51558e-49	15.0933	2
mt-Cytb	1.3348	3.59356e-48	14.8823	2
Klf9	1.15706	3.98938e-46	14.5628	2
Sap30	1.19368	7.46644e-46	14.5196	2
mt-Nd1	1.16563	9.90103e-45	14.3393	2
Tnfrsf12a	2.20589	1.41726e-44	14.314	2
Serpinh1	1.51482	2.4204e-44	14.2761	2
Igfbp3	2.31316	6.35501e-44	14.208	2
Plek2	1.70073	1.32319e-43	14.1562	2
Wsb1	1.56187	2.89971e-41	13.7708	2
Rnase4	1.5196	3.53711e-41	13.7558	2
Ntf3	2.04489	7.70674e-41	13.6987	2
Zfand5	1.16993	4.96055e-40	13.5608	2
Apoe	1.47819	1.11439e-39	13.5004	2
Efemp1	1.45642	1.19786e-38	13.323	2
4930523C07Rik	1.57368	1.40723e-38	13.3103	2
Hdgf	1.01078	2.11473e-38	13.2795	2
Tsc22d3	1.13554	3.86348e-38	13.234	2
Eif3e	1.07436	1.83257e-37	13.1159	2
Hn1	1.08229	3.13811e-37	13.0744	2
Sertad1	1.0862	6.26792e-37	13.0214	2
Tgif1	1.27301	3.28036e-36	12.8934	2
Slc25a17	1.00833	6.41995e-35	12.6602	2
Slc6a6	1.17488	5.76655e-34	12.4848	2
Fam110c	1.87361	6.66641e-34	12.473	2
Llph	1.00177	1.07498e-33	12.4342	2
Procr	1.98846	1.12165e-33	12.4305	2
Sox4	1.53705	1.52561e-33	12.4053	2
Fam107b	1.05448	1.5936e-33	12.4015	2
Adss	1.05789	1.95267e-32	12.1976	2
Tinagl1	1.46812	2.49528e-32	12.1773	2
Dynlt3	1.13574	7.39628e-32	12.0874	2
Errfi1	1.23201	1.19535e-31	12.0476	2
Pdlim1	1.01898	2.05432e-31	12.0026	2
Tppp3	1.12133	1.05849e-30	11.864	2
Pcolce	1.19872	1.07385e-30	11.8625	2
Lamb3	1.92892	2.70646e-30	11.7843	2
2010111I01Rik	1.14467	2.84668e-30	11.7797	2
Klf10	1.24751	8.92285e-30	11.6825	2
Rap1b	1.07205	2.35278e-28	11.399	2
Tnfaip8	1.41909	3.79173e-28	11.357	2
Barx2	1.804	6.7543e-27	11.099	2
Capza2	1.02587	7.03258e-27	11.0951	2
Socs3	1.02687	2.80068e-26	10.97	2
Cd81	1.03027	9.46637e-26	10.8573	2
Crlf1	1.01998	1.01059e-25	10.851	2
Nudt4	1.19773	1.3429e-24	10.6089	2
Ecm1	1.34993	1.09449e-23	10.4087	2
Pmp22	1.17103	1.32805e-23	10.39	2
Bcl10	1.31374	1.95925e-23	10.352	2
Wnt4	1.30844	4.35742e-22	10.0458	2
Dst	1.58288	6.11184e-22	10.0121	2
Spry1	1.555	2.141e-21	9.88566	2
Trp63	1.55032	6.79063e-21	9.76694	2
Clip4	1.38959	1.08667e-20	9.71864	2
Mt2	1.0423	1.31411e-20	9.69846	2
Myc	2.11212	1.6053e-20	9.67748	2
Itgb4	1.48374	2.83074e-20	9.61824	2
Lmo1	1.7841	9.77123e-20	9.48834	2
Rbms1	1.09505	1.0588e-19	9.47971	2
Efna1	1.10551	2.15791e-19	9.40433	2
Mbnl2	1.14475	4.61271e-18	9.07108	2
Bag3	1.19124	8.18252e-18	9.0079	2
Trim29	1.62241	9.00433e-18	8.99714	2
1500012F01Rik	1.07486	2.30944e-17	8.8918	2
Tpm2	3.04827	2.43938e-17	8.88546	2
Dlk2	1.80862	3.06558e-17	8.85898	2
Trib1	1.1631	6.00267e-17	8.78272	2
Col17a1	2.34538	4.69802e-16	8.54442	2
Ackr3	1.57428	6.10119e-16	8.51316	2
Gpr87	1.98913	1.53096e-15	8.40407	2
Rab10	1.03723	1.71366e-15	8.39032	2
Prss23	1.62974	2.07225e-15	8.36745	2
Wnt10a	2.42048	3.2601e-15	8.31336	2
Arl4c	1.25269	1.12303e-14	8.16231	2
Ngfr	1.66465	1.29668e-14	8.14468	2
Otud1	1.70696	1.39957e-14	8.13493	2
Prkcdbp	1.48804	1.86362e-14	8.09892	2
Sdpr	1.33105	1.95181e-14	8.09304	2
Eif1a	1.04517	1.76858e-13	7.81542	2
Trp53	1.12293	2.85026e-12	7.45151	2
Rnd3	1.28978	4.17208e-12	7.40009	2
Fermt1	1.76635	6.54993e-12	7.33847	2
Apex1	1.28463	8.59644e-12	7.30124	2
Rbp1	1.29297	1.12496e-11	7.26373	2
Smad7	1.03385	1.26166e-11	7.24747	2
Trim13	1.35189	1.43274e-11	7.22948	2
Cdh13	1.90958	2.41131e-11	7.15624	2
Ppp3ca	1.06109	3.08163e-11	7.12203	2
Ifi202b	2.28692	4.70164e-11	7.06213	2
Edn2	1.27693	5.81711e-11	7.032	2
Lancl1	1.00862	1.01051e-10	6.9531	2
Dusp14	1.05324	1.20224e-10	6.92783	2
Cdo1	1.54042	1.73553e-10	6.87423	2
Vwa1	2.14324	1.94379e-10	6.85781	2
Ppp2r2a	1.10745	2.98885e-10	6.79484	2
Serpinb6b	1.2703	5.5975e-10	6.70185	2
Smim15	1.05815	5.93826e-10	6.69273	2
Ptpre	1.97005	6.80059e-10	6.6719	2
Vps26a	1.28962	8.57257e-10	6.63639	2
Dmrt2	1.10605	1.61562e-09	6.53988	2
Pard6g	1.8843	2.68906e-09	6.46157	2
Arrdc4	1.06652	2.99443e-09	6.4448	2
Igfbp2	4.52241	3.32396e-09	6.4282	2
Itga6	1.21054	3.4156e-09	6.42361	2
Ethe1	1.01248	3.65817e-09	6.41269	2
Naa50	1.01503	3.84736e-09	6.40405	2
Fosl1	1.4655	4.61444e-09	6.37578	2
Duoxa1	2.22928	5.93419e-09	6.33617	2
Sox15	2.11782	6.4818e-09	6.32208	2
F2r	1.12928	7.64614e-09	6.29532	2
Plaur	1.07671	1.18573e-08	6.22455	2
Bzw1	1.10217	1.88829e-08	6.14859	2
Fam212a	2.02313	4.1377e-08	6.01845	2
Bnip2	1.25607	4.48146e-08	6.00459	2
Emp3	2.37964	6.5444e-08	5.94113	2
Msn	2.09547	8.37607e-08	5.89833	2
Defb1	1.63983	9.77604e-08	5.87208	2
Dusp10	1.70786	1.11597e-07	5.84941	2
Frat2	1.03386	1.119e-07	5.84873	2
Rgcc	1.14603	1.21346e-07	5.83432	2
Trim47	1.5831	2.24517e-07	5.72649	2
Ppp1r14c	1.35756	2.82809e-07	5.68627	2
Irf6	1.20536	4.92483e-07	5.58845	2
Baiap2l2	1.74939	5.70354e-07	5.5621	2
Krt14	2.65464	5.86635e-07	5.55633	2
Orc6	1.44114	6.40272e-07	5.54018	2
P3h4	1.24206	6.55253e-07	5.53545	2
Azin1	1.10822	6.68473e-07	5.53083	2
Ajuba	1.59568	1.03471e-06	5.45166	2
Bok	1.04168	1.32654e-06	5.40484	2
Ankrd10	1.27751	2.16419e-06	5.31305	2
Tiparp	1.32768	2.33922e-06	5.29775	2
Dkk3	2.18278	3.47488e-06	5.22298	2
Ythdf2	1.08278	4.37503e-06	5.17817	2
Clp1	1.08085	5.22219e-06	5.14415	2
Ehd2	1.86432	8.45706e-06	5.04774	2
Pthlh	1.82977	9.68831e-06	5.02082	2
Snai2	2.38699	9.721e-06	5.01995	2
Tgfbi	3.57138	1.19673e-05	4.97701	2
Eif4e3	2.24232	1.44941e-05	4.93781	2
Fam46a	1.03447	1.60547e-05	4.91651	2
Krt13	1.39975	1.79883e-05	4.89267	2
Vsig8	2.02691	2.06054e-05	4.86457	2
Tubb6	2.08808	2.45986e-05	4.82768	2
Gjb4	1.80943	2.84707e-05	4.79718	2
Lypla1	1.0044	7.32624e-05	4.59281	2
Sprr1a	2.25374	8.40035e-05	4.56206	2
Lpar6	1.19299	9.88054e-05	4.52532	2
Acot9	1.07038	0.000113572	4.49366	2
Fam89a	2.12448	0.00012703	4.46724	2
Prss22	1.69048	0.000127649	4.46599	2
Tpbg	1.26324	0.000222156	4.33769	2
Ndrg1	1.0663	0.000284204	4.2799	2
Kif21a	1.10587	0.000385092	4.20683	2
Rgs10	1.12883	0.000394205	4.20072	2
Cib2	1.37192	0.000449523	4.16905	2
Fam101b	1.5872	0.000542988	4.12394	2
Pinlyp	1.62384	0.000585837	4.10402	2
Cd109	2.22869	0.000585837	4.10396	2
Cbfb	1.17431	0.000683799	4.0636	2
Gnai1	1.01436	0.000770313	4.03274	2
D16Ertd472e	1.61599	0.00108084	3.9438	2
Sh3bp1	1.17762	0.00134451	3.88642	2
Gna15	1.65612	0.00140569	3.87462	2
Edn1	1.7085	0.00142953	3.86994	2
Hlf	1.53322	0.00146662	3.86349	2
Ccng2	1.29335	0.00150149	3.85712	2
Lgals7	3.30821	0.00159706	3.83932	2
Golim4	1.46548	0.00249091	3.71803	2
Ahnak2	1.11641	0.00263144	3.70223	2
Acer3	1.10712	0.00281251	3.6836	2
Efnb1	1.16079	0.00320299	3.64654	2
Ptk7	1.11036	0.00324764	3.64279	2
Mmp14	1.43752	0.00384429	3.59524	2
Fbln1	1.93216	0.00385696	3.59414	2
Ipmk	1.11841	0.00386939	3.59311	2
Serpinb8	1.27835	0.00430206	3.56202	2
Krt6a	2.15339	0.0053389	3.49912	2
Cyp3a13	1.02449	0.00585175	3.47161	2
Lfng	1.03377	0.00589936	3.46906	2
Palld	1.07	0.00599814	3.46404	2
Mpp6	1.26688	0.010095	3.30628	2
Adamts1	1.87806	0.0101466	3.30467	2
Serpinb10	1.85329	0.0110059	3.28035	2
Tmem65	1.33025	0.0111695	3.276	2
P3h2	1.51245	0.0114445	3.26754	2
Tgfb1	1.31987	0.0122865	3.24461	2
Rbbp8	1.47508	0.0123163	3.24355	2
Abhd6	1.12075	0.0164591	3.14915	2
Nabp1	1.02536	0.0167248	3.14352	2
Lims1	1.03706	0.0204159	3.07767	2
P2ry1	1.57797	0.0205466	3.07541	2
Celf4	1.45293	0.0230433	3.03518	2
Ank	1.54827	0.0241884	3.01981	2
Amotl1	1.02921	0.0243626	3.01746	2
Cpe	2.65152	0.0259508	2.99579	2
Sphk1	1.4277	0.0262912	2.99129	2
Palmd	1.81351	0.0269632	2.98199	2
5430416N02Rik	1.06903	0.0294817	2.95102	2
Mafb	1.73342	0.0299414	2.94571	2
Tpst1	1.47482	0.0302135	2.94273	2
Dsc2	1.36171	0.0304814	2.93912	2
Trmt10c	1.00596	0.0356198	2.88417	2
Tns1	1.57672	0.0357887	2.88243	2
Bmp4	1.43786	0.0367169	2.87321	2
Tmem64	1.07637	0.0414353	2.82991	2
Stbd1	1.63021	0.0429169	2.81639	2
Thbs1	1.06733	0.0431129	2.81458	2
Rin2	1.26522	0.0468054	2.78339	2
D1Ertd622e	1.02509	0.0483889	2.77068	2
Hspb1	1.93032	9.93491e-134	25.0004	3
Hspa1a	2.12608	6.85645e-118	23.4695	3
Dusp1	1.44627	1.34363e-100	21.6682	3
Sfn	1.82824	2.48562e-96	21.2023	3
Lgals3	1.35037	1.80973e-92	20.7722	3
Atf3	1.80651	2.57348e-85	19.9589	3
Sult1d1	1.25261	1.19693e-82	19.6333	3
Ier2	1.22691	4.60099e-80	19.3241	3
Tsc22d1	1.08536	7.18942e-78	19.0574	3
Marcksl1	1.52646	1.4864e-75	18.7725	3
Gsn	1.27316	2.52291e-73	18.494	3
Zfp296	1.57897	5.56188e-72	18.323	3
Rsrp1	1.09289	1.38457e-71	18.27	3
Krt7	1.12024	2.48042e-70	18.1087	3
Id2	1.61465	1.57485e-69	18.0036	3
Cdkn1a	1.53739	4.18731e-67	17.6889	3
Junb	1.28892	1.72972e-66	17.606	3
Dapl1	1.74527	7.45444e-65	17.3864	3
Fos	1.17467	8.33354e-64	17.245	3
Cldn4	1.46667	5.34251e-63	17.1349	3
Jun	1.27948	1.88735e-61	16.924	3
F3	1.12209	1.1412e-60	16.8155	3
Perp	1.12285	3.36435e-59	16.6116	3
Capg	1.2321	1.02429e-58	16.5426	3
Pir	1.02108	4.82129e-57	16.3069	3
Aqp3	1.92981	1.33454e-56	16.2425	3
Cyr61	1.57128	1.40423e-56	16.2375	3
Baiap2	1.12495	4.41511e-55	16.0155	3
Ddit4	1.31009	4.41322e-53	15.7216	3
mt-Cytb	1.4317	6.9837e-53	15.6909	3
Cited2	1.21745	2.06585e-52	15.6189	3
mt-Nd4	1.56279	2.49191e-52	15.6054	3
Sdc1	1.06681	4.26811e-52	15.5696	3
Hspa8	1.09066	4.49843e-50	15.266	3
Gadd45b	1.19193	9.82221e-50	15.2136	3
Dnajb1	1.2705	2.15277e-47	14.8487	3
Sgk1	1.06883	2.47697e-45	14.5222	3
Klf4	1.22275	6.06443e-45	14.4596	3
Hbegf	1.23112	2.20649e-44	14.367	3
Id1	1.26052	2.87235e-44	14.3476	3
Csrp1	1.05577	8.86352e-43	14.1044	3
Btg2	1.0378	3.1499e-42	14.0115	3
Ier5	1.05865	1.25875e-40	13.7421	3
Krt15	1.10495	1.19976e-39	13.575	3
mt-Nd1	1.17663	8.65984e-39	13.4257	3
mt-Nd2	1.05645	2.60111e-33	12.4361	3
Adrb2	1.14432	3.14405e-32	12.2323	3
Krt17	1.37477	7.28e-32	12.1624	3
Krt5	1.2032	2.83552e-29	11.6558	3
Krt4	1.15997	5.0443e-29	11.6046	3
Phlda1	1.0802	7.75562e-29	11.5651	3
Porcn	1.24795	5.9501e-27	11.1805	3
Cav1	1.27741	9.82106e-27	11.1353	3
1810011O10Rik	1.46604	1.41084e-23	10.4524	3
Sox4	1.11192	1.03817e-17	9.05387	3
4833423E24Rik	1.08297	3.65572e-12	7.49214	3
Fam110c	1.10471	6.34189e-12	7.41607	3
Vsnl1	1.10134	7.4204e-12	7.39396	3
Procr	1.07773	2.08952e-10	6.92262	3
Baiap2l2	1.49662	4.78992e-07	5.67746	3
Ly6d	1.13086	4.70092e-06	5.25409	3
Myc	1.0793	1.66371e-05	5.00315	3
Phlda2	1.20528	2.96943e-05	4.88648	3
Prss22	1.40713	0.000145779	4.5457	3
Clca3b	1.14473	0.000784851	4.15614	3
Lims1	1.01279	0.00106207	4.07826	3
Duoxa1	1.34636	0.00146364	3.99465	3
Ces1b	1.39952	0.0022404	3.88634	3
Fermt3	1.82765	0.00342668	3.77107	3
S100a4	1.02411	0.0078085	3.53888	3
Pkp1	1.0119	0.00891199	3.49945	3
Axl	1.1997	0.0127093	3.39243	3
Pthlh	1.11146	0.0189872	3.26695	3
Sftpd	2.88142	5.26177e-194	29.9724	4
Lypd2	1.55134	8.13181e-190	29.6447	4
Lyz2	4.28413	2.43921e-188	29.5259	4
Wfdc2	1.40597	3.22344e-184	29.1933	4
Ltf	4.41601	3.94722e-184	29.1836	4
Cyp2a5	3.2811	1.2007e-183	29.143	4
Scgb1a1	4.08204	8.89078e-173	28.2698	4
Aldh1a1	2.09387	1.68912e-171	28.1633	4
Slc16a11	1.98743	9.31882e-161	27.2678	4
Cxcl17	2.62631	1.40091e-159	27.1664	4
Pglyrp1	2.22907	2.62055e-142	25.6507	4
Msln	2.43368	1.77832e-132	24.7481	4
Mgst1	1.68764	1.26858e-116	23.2145	4
Scgb3a2	1.95192	1.03305e-111	22.7173	4
Ces1f	3.12429	1.14902e-111	22.7117	4
Nupr1	2.36213	1.27399e-108	22.4006	4
Pigr	2.24799	3.32534e-103	21.8319	4
Muc1	1.72073	5.24567e-97	21.1619	4
Tst	1.37459	5.78657e-91	20.4887	4
Selenbp1	1.03156	1.34985e-84	19.7552	4
Bpifa1	2.06546	9.42521e-80	19.1771	4
B2m	1.29437	3.30011e-78	18.9888	4
Gabrp	1.65498	3.64477e-77	18.8597	4
Alox15	2.71235	3.24311e-76	18.7433	4
Fmo3	1.42554	9.87084e-71	18.0553	4
Agr2	1.60856	3.91332e-69	17.8491	4
Muc5b	2.20521	5.25773e-68	17.7026	4
Lrrc26	1.30508	1.43146e-65	17.3831	4
Basp1	1.88118	3.85592e-64	17.1927	4
Qsox1	1.40259	3.473e-63	17.0631	4
Cp	2.38781	8.22322e-63	17.0122	4
Wfdc1	2.26216	2.70894e-60	16.6665	4
Akr1c18	1.66791	7.66534e-60	16.6034	4
Ramp1	1.61041	1.57094e-56	16.1347	4
Aox3	1.49388	7.16267e-55	15.8943	4
AU021092	1.79969	3.10538e-54	15.8017	4
Sec14l3	1.31921	8.62215e-53	15.5896	4
Chchd10	1.09331	4.78535e-52	15.4789	4
Cd36	1.71748	2.11776e-50	15.2304	4
Ppp1r1b	2.05971	9.35814e-50	15.1307	4
Clu	1.75557	1.40684e-49	15.1035	4
Hp	1.96123	1.49794e-49	15.099	4
Slc15a2	1.09165	5.0586e-49	15.0171	4
Ttc36	1.5161	3.918e-48	14.8793	4
5330417C22Rik	1.39278	5.37847e-45	14.3836	4
Scgb3a1	1.40832	6.87637e-43	14.0419	4
Cyp2b10	1.22226	8.70256e-43	14.0245	4
Nfia	1.46044	1.21776e-40	13.6685	4
Mgat3	1.41278	6.71855e-40	13.5433	4
Chad	1.29889	7.23378e-39	13.3666	4
Sod1	1.087	4.2095e-35	12.6995	4
2200002D01Rik	1.01821	1.0917e-34	12.6243	4
Pon1	1.32306	2.59018e-34	12.5554	4
Kcne3	1.58376	3.37659e-34	12.5341	4
Rpl39	1.09637	5.42277e-33	12.311	4
Ffar4	1.15394	2.6459e-32	12.1814	4
Cldn22	1.76608	7.89521e-31	11.8983	4
Calml3	1.21856	4.89477e-30	11.7443	4
Sftpa1	1.644	2.12357e-29	11.6166	4
Rrbp1	1.13913	9.25785e-29	11.4879	4
1110008L16Rik	1.67377	3.35058e-28	11.3743	4
Myh14	1.05692	3.75508e-28	11.3637	4
Slc44a4	1.23741	2.64202e-27	11.1901	4
Ccdc129	1.83068	1.72863e-25	10.8078	4
Mgp	2.28097	2.12828e-25	10.7878	4
Pmm1	1.01684	1.1339e-24	10.6302	4
Muc4	1.66126	4.54097e-24	10.4994	4
Vamp5	1.00989	6.09106e-23	10.2478	4
U2af1l4	2.41082	1.19187e-22	10.1821	4
Idh1	1.08688	1.96203e-22	10.1329	4
Tstd1	1.31283	2.58517e-22	10.1056	4
C3	1.57758	2.94719e-22	10.0925	4
Rnf186	1.12164	9.04867e-22	9.98088	4
Clic6	1.10453	1.62924e-20	9.68342	4
Pxmp2	1.25045	1.95428e-20	9.66396	4
Rdh10	1.22436	2.39364e-20	9.64232	4
Reg3g	1.17889	9.64839e-20	9.49593	4
Ahcyl2	1.28895	9.90379e-20	9.49293	4
Lgr6	1.02066	1.90613e-19	9.4225	4
Pfn2	1.18365	2.6924e-18	9.13539	4
Unc93b1	1.04964	6.62561e-18	9.0358	4
Rbp4	1.87655	3.88121e-16	8.57221	4
Golm1	1.35452	5.30786e-16	8.53449	4
Fam174b	1.13786	5.36249e-16	8.53304	4
Pam	1.17552	9.61358e-15	8.18671	4
Mlph	1.53539	3.31516e-14	8.03315	4
Asgr1	1.53425	4.55466e-13	7.6969	4
Trp53inp2	1.32754	7.66069e-13	7.62761	4
Pygb	1.1282	1.66834e-12	7.52432	4
Adgre5	1.18115	2.91614e-12	7.44849	4
Sftpb	1.87001	2.13011e-11	7.1742	4
Fam46c	1.00152	3.96213e-11	7.08683	4
Ano1	1.03379	4.05821e-11	7.08327	4
Faah	1.04549	4.75235e-10	6.72476	4
C1qtnf4	1.13637	1.5149e-09	6.54974	4
Gfpt1	1.16954	6.00203e-09	6.33561	4
Ces1e	1.03198	7.34119e-09	6.30258	4
AW112010	1.33583	1.66154e-08	6.17049	4
Syngr1	1.18077	2.70753e-08	6.09023	4
Erbb2	1.19554	2.96914e-08	6.07497	4
Vtcn1	1.02702	3.1548e-08	6.06476	4
BC021614	1.67267	5.60465e-08	5.96796	4
Gmnn	1.0761	1.34347e-07	5.81824	4
Gm2a	1.31414	1.68748e-07	5.77908	4
Iqgap2	1.24642	1.88988e-07	5.75884	4
Ascc2	1.1322	2.00226e-07	5.74862	4
Creb3l2	1.1459	2.1379e-07	5.73684	4
Slc7a2	1.4916	5.7092e-07	5.56318	4
Fam83e	1.06395	7.85832e-07	5.50329	4
Sult1a1	1.50048	8.12219e-07	5.49589	4
Kcnk2	2.10577	9.00688e-07	5.47582	4
Eaf2	1.22196	9.76906e-07	5.45897	4
Abcc1	1.33052	1.12765e-06	5.43255	4
Sult1b1	1.59379	1.36371e-06	5.39694	4
Abcc3	1.1766	3.19773e-06	5.23658	4
Htra3	1.75976	4.01188e-06	5.19343	4
Fetub	1.22254	4.25293e-06	5.18234	4
Cxcl1	1.60495	9.96875e-06	5.0138	4
Mmp15	1.09822	1.14638e-05	4.98576	4
Stxbp6	1.63583	1.54247e-05	4.92522	4
Kdelr3	1.21369	2.14008e-05	4.8586	4
Ms4a8a	1.53396	3.76876e-05	4.73958	4
Fcgbp	1.28773	7.41711e-05	4.59346	4
F5	1.222	9.75395e-05	4.53253	4
Itln1	1.51363	0.000105639	4.51479	4
Pi16	2.13169	0.000122492	4.48138	4
Slc35a3	1.19013	0.000156012	4.42637	4
Smad4	1.16467	0.000196195	4.37395	4
Fmo1	1.7251	0.000200118	4.36942	4
Creb3l1	1.39934	0.000220325	4.34729	4
Acss2	1.24509	0.000249391	4.31831	4
Atp7b	1.60547	0.000302408	4.27321	4
Tnfsf13os	1.11597	0.000365107	4.22888	4
Kcnq1	1.37546	0.000488158	4.15792	4
Fbxo2	1.02124	0.000541278	4.1332	4
Ttc7	1.07773	0.00106606	3.96314	4
Atp13a5	2.35656	0.00121862	3.929	4
Serpinf1	1.70183	0.0016942	3.84229	4
Slc39a8	1.15189	0.00232212	3.75732	4
Liph	1.09813	0.00311859	3.67661	4
Slc38a1	1.23134	0.00331992	3.65836	4
H2-Q2	1.19164	0.00377359	3.62258	4
Slco4c1	1.61929	0.00451521	3.57026	4
Muc20	1.66108	0.0053886	3.51788	4
Pcx	1.14779	0.00565675	3.50237	4
Adcy2	1.41058	0.0063748	3.46801	4
Slc4a4	1.69462	0.00658122	3.45864	4
Gcnt1	1.17059	0.00770928	3.411	4
Tmem37	1.47203	0.00778952	3.40778	4
Opn4	3.12888	0.00838693	3.38577	4
Cxcl15	2.00203	0.00974147	3.3405	4
Clec2d	1.07572	0.011053	3.30131	4
Fut8	1.12182	0.0119915	3.27621	4
Polr1a	1.53803	0.0140688	3.22648	4
Galnt7	1.05262	0.0141526	3.22458	4
Cxcl5	1.53583	0.0150322	3.20571	4
Hbb-bs	2.54939	0.015313	3.19916	4
Magix	1.2079	0.0169109	3.16734	4
1810044D09Rik	1.35135	0.0186824	3.13439	4
Samd4	2.16165	0.0237957	3.05388	4
H2-Q7	1.66142	0.0253865	3.03171	4
Alox12e	1.14066	0.0259459	3.0234	4
Slc13a2	1.43272	0.0281046	2.99568	4
Pdgfrl	1.36789	0.0281975	2.99429	4
Aqp11	1.19925	0.0300717	2.97174	4
Cyp4f15	1.04506	0.0309437	2.96181	4
Coa4	1.13528	0.0350084	2.9194	4
Notch2	2.04907	0.0374211	2.89477	4
Car5b	1.09992	0.0384315	2.88545	4
Itch	1.05433	0.0392785	2.87727	4
Gm17056	1.23899	0.0442357	2.83467	4
Mgat5	1.00146	0.0445245	2.83237	4
Col3a1	2.06065	0.0482518	2.80169	4
Mfsd4	1.15529	0.0491273	2.79475	4
Junb	2.5565	1.3068e-282	36.1926	5
Ubc	1.98597	8.08018e-242	33.4701	5
Dnajb1	2.97523	8.08018e-242	33.4666	5
H3f3b	1.77511	1.69648e-238	33.2288	5
Ier2	2.19659	3.87421e-236	33.0583	5
Btg2	2.46441	2.6024e-235	32.9952	5
Atf3	3.02353	1.08917e-230	32.6667	5
Sfn	2.71463	1.72689e-227	32.4364	5
Jun	2.33936	3.21245e-213	31.4044	5
Cebpb	1.87393	2.11137e-212	31.3411	5
Zfp36	2.26473	1.41585e-211	31.2773	5
Fos	2.1457	8.7001e-209	31.0688	5
Actb	1.81494	2.36635e-206	30.8854	5
Hspb1	2.44471	8.43035e-201	30.4667	5
Nr4a1	2.40729	2.22569e-196	30.1288	5
Hbegf	2.78243	7.24147e-195	30.0109	5
Cyr61	2.85176	2.69918e-174	28.3886	5
Mt1	2.69015	5.94095e-174	28.3588	5
Icam1	2.70497	4.5333e-168	27.8757	5
Csrp1	2.16312	5.93775e-164	27.5321	5
Fosb	2.16152	1.55939e-162	27.4116	5
Timp3	2.79284	1.409e-159	27.1608	5
Egr1	1.80528	1.46846e-157	26.9877	5
Tsc22d1	1.59675	9.96624e-154	26.6577	5
Errfi1	2.73269	2.33186e-153	26.6243	5
Osr2	2.43068	2.5404e-149	26.2718	5
F3	1.71991	7.29346e-149	26.2303	5
Ppp1r15a	2.09275	1.14881e-140	25.5002	5
Elf3	1.76365	2.80973e-140	25.4638	5
Osgin1	2.4922	1.04216e-139	25.411	5
Socs3	2.44941	1.15613e-137	25.224	5
8430408G22Rik	2.30988	3.36457e-135	24.9972	5
Marcksl1	2.13328	3.22157e-129	24.4397	5
Hspa1a	2.35523	8.74325e-128	24.3032	5
Maff	2.3739	1.79283e-120	23.6003	5
Hspb8	1.75621	5.05648e-120	23.5552	5
Dusp5	2.79078	1.24122e-112	22.8216	5
Gpx1	1.21487	1.19926e-111	22.721	5
Jund	1.32589	2.28523e-108	22.3856	5
Ier3	1.59007	1.36699e-106	22.2013	5
Lmna	1.83412	5.49054e-105	22.0336	5
Pim3	1.78497	9.18315e-104	21.9045	5
Gadd45b	1.78474	5.8177e-100	21.501	5
Map1lc3b	1.09253	2.10696e-98	21.3326	5
Ldha	1.10344	3.00645e-94	20.8783	5
mt-Nd1	1.7704	1.56949e-91	20.5761	5
Cldn4	1.91982	3.91775e-89	20.3056	5
Irf1	2.58749	4.59896e-89	20.2967	5
Krt17	2.6662	1.03344e-88	20.2549	5
Dusp1	1.41268	1.22689e-83	19.6701	5
Klf5	1.42657	8.43053e-83	19.5712	5
Rhob	2.00985	8.62669e-82	19.4504	5
mt-Cytb	1.67543	6.37722e-81	19.3466	5
Hmox1	2.76186	4.47317e-80	19.245	5
Ifrd1	1.73031	1.38241e-78	19.0646	5
Edn2	2.98017	3.5084e-78	19.0149	5
Zfp296	1.80245	4.40389e-78	19.0021	5
Malat1	1.07306	1.85524e-77	18.9256	5
Ier5	1.49	1.71467e-73	18.4374	5
Chka	1.60296	8.14854e-72	18.2248	5
Egr2	2.67617	1.46335e-71	18.1919	5
Mt2	2.00711	4.18752e-70	18.0056	5
Aqp3	2.06775	2.43962e-68	17.7783	5
Zfand5	1.58539	3.54404e-68	17.7565	5
Id1	1.71711	6.87633e-68	17.7185	5
mt-Nd4	1.68474	1.13869e-66	17.5576	5
Cfl1	1.02193	4.66804e-66	17.4758	5
Cbx4	1.94599	3.10057e-65	17.366	5
Adm	2.08771	7.97565e-65	17.3109	5
Klf9	1.48107	1.73116e-64	17.2648	5
Klf6	1.34847	2.48137e-64	17.2433	5
Perp	1.23188	4.96147e-63	17.0673	5
Pnrc1	1.25636	6.79805e-63	17.0475	5
Klf10	1.83906	5.92167e-62	16.9198	5
Dusp6	1.64096	2.37022e-61	16.8366	5
Crlf1	1.67133	5.783e-61	16.7831	5
Baiap2	1.28037	9.97073e-61	16.7501	5
Klf2	2.02681	1.36309e-60	16.7302	5
Tob1	1.47767	2.23902e-60	16.7	5
Hsp90aa1	1.23972	4.53461e-59	16.5183	5
Sdc1	1.21818	4.96936e-59	16.5122	5
Avpi1	1.02185	2.47905e-58	16.4137	5
Urah	1.46213	2.51713e-58	16.4122	5
Glul	1.33765	2.78682e-58	16.4054	5
Klf4	1.55653	8.44883e-57	16.1957	5
Cdkn1a	1.54018	8.69308e-56	16.0505	5
Tuba1c	1.52056	1.25947e-53	15.7381	5
Sertad1	1.41693	4.04795e-53	15.6628	5
Hcar2	1.57729	9.75907e-53	15.6056	5
Srsf3	1.08372	1.72919e-52	15.5685	5
Bcam	1.48044	1.41986e-51	15.4316	5
Zfp36l1	1.07867	1.9803e-51	15.4095	5
Nfe2l2	1.19369	4.6767e-50	15.2005	5
Id3	1.9701	3.36138e-49	15.0703	5
Arc	2.40173	7.31059e-48	14.8649	5
Bhlhe40	1.60822	3.08661e-47	14.7665	5
Frat2	2.1161	4.23352e-47	14.7447	5
Sdc4	1.10891	8.34316e-47	14.6983	5
Krt15	1.2154	9.62111e-47	14.6881	5
Ddit4	1.32703	6.36117e-45	14.3992	5
Igfbp7	1.43322	7.12908e-45	14.3908	5
Wsb1	1.71328	7.35685e-45	14.3881	5
Gadd45g	1.36804	8.79064e-45	14.3753	5
Tsc22d3	1.30049	9.6122e-44	14.2072	5
Tgm2	1.7554	1.46022e-43	14.1774	5
Nr4a2	2.11147	3.65179e-43	14.111	5
Cotl1	1.01017	9.7217e-43	14.0413	5
Rcan1	2.01596	1.32734e-41	13.8529	5
Adrb2	1.40024	3.96288e-41	13.7727	5
Gltscr2	1.00187	4.47737e-41	13.7634	5
S100a10	1.13601	4.98884e-41	13.7551	5
Efna1	1.61344	3.09777e-40	13.622	5
Cdc42ep3	1.41904	7.42997e-40	13.557	5
Krt5	1.50008	3.09377e-39	13.4496	5
2610035D17Rik	1.93379	1.19002e-38	13.3483	5
Klhl21	1.97457	1.31909e-38	13.3402	5
Trib1	1.73941	1.54128e-38	13.3281	5
Epha2	1.42116	2.14058e-38	13.3027	5
Hist1h1c	1.69474	2.9375e-38	13.2786	5
Fosl1	2.49587	6.15389e-38	13.2227	5
Abi3bp	1.56949	9.50053e-38	13.1895	5
Ctsl	1.00266	2.26526e-37	13.123	5
Spry1	1.96756	8.03632e-35	12.6691	5
Dapl1	1.4538	9.84249e-35	12.6528	5
Ptpn1	1.49488	2.02594e-34	12.5955	5
Mcl1	1.28971	3.83502e-31	11.9802	5
Gdpd2	1.50669	1.27898e-29	11.6841	5
Dcn	1.28119	2.97948e-29	11.6112	5
Rgcc	2.24964	4.4833e-29	11.5758	5
Csrnp1	1.92639	8.96994e-29	11.5153	5
Cx3cl1	1.69504	2.4232e-27	11.2242	5
Gclc	1.41714	2.83238e-27	11.2095	5
Dnajb4	1.43875	5.54996e-27	11.1494	5
Dnajb9	1.17399	3.31504e-26	10.9871	5
Tgif1	1.16138	9.10168e-26	10.8943	5
Ptn	1.14867	2.80506e-25	10.7898	5
Rasl11a	1.69881	5.01031e-24	10.5179	5
Apoe	1.46952	9.47082e-24	10.4565	5
Dnaja1	1	1.57414e-23	10.4074	5
Ddit3	1.68698	1.73474e-23	10.3978	5
Gadd45a	1.45204	3.43771e-23	10.3308	5
Irf2bpl	1.553	4.40994e-23	10.3061	5
Map2k3	1.02311	1.43158e-22	10.1903	5
Dusp2	1.66127	1.92647e-22	10.161	5
Ifi27l2a	1.35032	1.95912e-22	10.159	5
Palld	2.33013	2.43945e-22	10.1372	5
Phlda3	1.03574	5.07534e-22	10.0646	5
Rnd3	1.58612	1.26883e-20	9.74082	5
Sh3glb2	1.02277	2.49518e-20	9.6707	5
Pqlc1	1.41026	3.03887e-19	9.40874	5
Midn	1.12189	5.46786e-19	9.34601	5
Ripk4	1.24992	3.76996e-18	9.13674	5
Tinagl1	1.20869	5.58837e-18	9.09291	5
Acaa1b	1.59113	1.82847e-17	8.95971	5
Gas6	1.05407	1.83173e-17	8.95913	5
Nr1d1	1.08011	1.92118e-17	8.9535	5
Plaur	1.29629	2.8583e-16	8.64714	5
Txnrd1	1.38926	3.44354e-16	8.62435	5
Smad7	1.23681	3.64583e-16	8.61744	5
Bcl3	1.54552	4.35664e-16	8.59664	5
Irgm1	1.93227	8.30255e-16	8.52044	5
Ndrg1	1.78186	1.87833e-15	8.42389	5
Pnp	1.01162	1.32732e-14	8.18844	5
Dcpp3	1.424	1.34617e-14	8.18601	5
Serpinh1	1.03278	2.16202e-14	8.1273	5
Tob2	1.13947	7.97895e-14	7.96523	5
Matn4	1.54506	8.20844e-14	7.96136	5
Mknk2	1.02063	2.87816e-13	7.80318	5
Cebpa	1.0467	2.96782e-13	7.79894	5
Bag3	1.07245	3.19721e-13	7.78881	5
Isl1	1.33287	6.40207e-13	7.69875	5
Mafk	1.46906	2.17013e-12	7.53716	5
Klf7	1.39909	2.45521e-12	7.52068	5
Bcl10	1.01723	4.12333e-12	7.45081	5
F2r	1.22366	1.09825e-11	7.31831	5
Fosl2	1.395	2.89739e-11	7.18444	5
Ipmk	1.72605	3.79283e-11	7.14612	5
Gem	1.78154	3.92827e-11	7.14059	5
Irs2	1.82643	4.34032e-11	7.12651	5
Slc2a1	1.2	6.52967e-11	7.06828	5
Dst	1.17111	8.24233e-11	7.03455	5
Ets2	1.05945	8.24233e-11	7.03447	5
Fam110a	1.03389	8.25744e-11	7.03387	5
Sord	1.19176	1.73213e-10	6.92736	5
Lgals9	1.01103	4.28926e-10	6.79367	5
Ntf3	1.14324	5.3552e-10	6.75987	5
Procr	1.18845	1.24462e-09	6.63315	5
Shb	1.59083	2.56407e-09	6.52125	5
Nfil3	1.28566	3.1142e-09	6.49136	5
Tiparp	1.5029	5.79776e-09	6.39573	5
Erf	1.27527	6.7767e-09	6.37047	5
Nabp1	1.52696	9.04833e-09	6.32433	5
Serpine1	2.63407	9.89678e-09	6.30981	5
Il1r2	2.15758	1.01351e-08	6.30579	5
Trim13	1.17743	1.07596e-08	6.29619	5
Coq10b	1.19058	2.24831e-08	6.17686	5
Plekhh3	1.25003	3.48084e-08	6.10414	5
Sertad3	1.03512	3.57753e-08	6.09943	5
Clp1	1.18279	6.69987e-08	5.99439	5
Cdo1	1.38756	8.63629e-08	5.95039	5
Lamb3	1.12563	1.83545e-07	5.82123	5
Isg15	1.02648	2.75904e-07	5.74731	5
Fam110c	1.01818	3.05196e-07	5.72897	5
Sbpl	1.14393	3.53159e-07	5.70353	5
Micalcl	1.03461	1.01482e-06	5.51584	5
Pik3ip1	1.00797	1.13223e-06	5.49561	5
Gsto2	1.08594	1.66158e-06	5.42439	5
Myd88	1.08055	1.82598e-06	5.40658	5
Gm26802	1.36435	1.96649e-06	5.39173	5
Gm12216	1.3871	3.04864e-06	5.30656	5
Otud1	1.23051	3.74542e-06	5.26677	5
Plk3	1.37533	4.96819e-06	5.21323	5
Nfyb	1.0229	5.34665e-06	5.19828	5
Rab20	1.17005	5.52944e-06	5.19143	5
Vegfa	1.23642	8.55649e-06	5.10562	5
Dll1	1.97466	1.64658e-05	4.97172	5
Ngfr	1.10149	1.6804e-05	4.96719	5
Arid5b	1.03751	2.96429e-05	4.85061	5
Topors	1.07185	4.48599e-05	4.76484	5
Tceanc2	1.70099	6.7117e-05	4.67797	5
Ackr3	1.0012	7.31298e-05	4.65745	5
Gt(ROSA)26Sor	1.07159	8.52988e-05	4.62364	5
Gdf15	1.51709	9.47608e-05	4.60092	5
Arid5a	1.74916	0.000133805	4.52394	5
Hyal1	1.3269	0.000184421	4.45019	5
Defb1	1.45483	0.000208757	4.4218	5
Rccd1	1.29745	0.000243109	4.38625	5
Casp4	1.12095	0.000252796	4.3769	5
Slc25a33	1.06043	0.00032002	4.32101	5
Zswim6	1.28154	0.000523584	4.2033	5
Irak2	1.08903	0.000661807	4.14777	5
Pkp1	1.32869	0.00275146	3.77678	5
Prodh	1.06868	0.00349687	3.70976	5
Homer1	1.49199	0.00405992	3.66633	5
Tmprss11a	1.66623	0.00417791	3.65822	5
Thbs1	1.31999	0.00442144	3.64264	5
Cyp3a13	1.04174	0.00444542	3.64099	5
Kdm5b	1.04062	0.00503805	3.60589	5
Gfra1	1.39247	0.0073723	3.49516	5
Pmaip1	1.96799	0.0132476	3.31588	5
Tpbg	1.01243	0.0135485	3.30812	5
Arl4d	1.36275	0.0158057	3.25782	5
Klhdc8b	1.34055	0.0261024	3.09063	5
Smad6	1.24339	0.0310655	3.0337	5
Gm20186	1.29403	0.0366177	2.97741	5
Rnf19b	1.12323	0.041243	2.9358	5
Rgs12	1.00095	0.0434097	2.9152	5
Ccno	1.7986	0.0445022	2.90581	5
Dcpp2	1.38706	0.0474467	2.88268	5
S100a6	2.35667	3.10676e-284	36.2957	6
S100a11	1.23843	1.51917e-200	30.4885	6
Gsto1	1.53943	5.37148e-191	29.7519	6
Krt4	3.19425	7.9837e-168	27.8865	6
Crip1	2.49698	4.46654e-161	27.3201	6
2200002D01Rik	2.38692	2.6529e-154	26.7399	6
Ly6e	1.22195	5.61921e-154	26.7083	6
Calml3	3.54229	4.13316e-149	26.2827	6
Ltf	4.01659	2.1093e-148	26.2177	6
Anxa1	1.69353	1.08065e-146	26.0645	6
Ndufa4	1.91645	1.51695e-145	25.9604	6
Pdzk1ip1	2.64868	1.29108e-142	25.6971	6
Upk3bl	3.50968	2.42525e-141	25.5783	6
Wfdc2	1.25205	3.53027e-137	25.1971	6
Pglyrp1	2.28382	3.41933e-136	25.1032	6
Plac8	4.03931	7.38398e-136	25.0708	6
Lgals3	1.74778	1.68834e-133	24.8518	6
Ecm1	3.75502	1.39712e-126	24.2002	6
Pmm1	2.56485	3.80071e-124	23.9662	6
Slc16a11	1.73241	1.01859e-111	22.74	6
Nupr1	2.50702	4.30253e-111	22.6752	6
Ly6a	1.90298	1.34463e-110	22.6236	6
S100g	5.58105	4.27825e-110	22.571	6
Cldn3	1.52367	6.96458e-109	22.4446	6
Selenbp1	1.15484	2.71399e-107	22.2799	6
Aqp5	1.45553	4.39133e-105	22.0496	6
Cxcl17	2.15148	5.64765e-104	21.9324	6
Gabrp	2.19431	1.02288e-101	21.6922	6
Tppp3	2.3758	1.09778e-98	21.3676	6
Aldh1a1	1.61158	1.51844e-93	20.8051	6
Txn1	1.32969	7.56751e-93	20.7268	6
Mal	3.29858	1.05686e-91	20.5984	6
Map1lc3a	1.06703	1.10319e-90	20.4823	6
Lrrc26	1.48176	8.18031e-90	20.3835	6
Ttc36	2.58867	1.00951e-89	20.3721	6
Anxa3	1.30742	8.16975e-87	20.0376	6
Upk1b	1.8429	1.15966e-82	19.553	6
Pdlim1	1.73063	2.08966e-82	19.522	6
Tspo	1.08395	4.11978e-81	19.3682	6
Sub1	1.11858	9.7891e-81	19.3227	6
Chchd10	1.45759	3.12129e-79	19.1413	6
Muc1	1.69113	3.12129e-79	19.1405	6
Igfbp5	1.92159	1.81414e-75	18.6818	6
Ly6g6c	4.91975	1.2446e-73	18.453	6
Lypd2	1.0036	2.0748e-73	18.4237	6
Cldn23	3.17437	1.2877e-72	18.3239	6
Ahnak	1.55567	3.75263e-70	18.0116	6
Cyp2b10	1.76456	2.41119e-67	17.6455	6
Socs2	1.79353	4.31427e-67	17.6118	6
Muc4	3.11147	6.22201e-67	17.5903	6
1810037I17Rik	1.05476	1.72814e-64	17.2664	6
Scgb1a1	1.30708	3.20488e-63	17.0948	6
Clca3b	3.8596	1.06312e-62	17.0241	6
Neat1	1.12416	2.24051e-62	16.9797	6
Qsox1	1.42345	3.17979e-62	16.9584	6
Cmpk1	1.68795	1.39001e-61	16.8702	6
Alcam	1.42879	1.54989e-61	16.8631	6
Lmo7	2.05129	7.47742e-58	16.3529	6
Lyz2	2.20368	1.44912e-56	16.1706	6
Ffar4	1.76699	2.23115e-56	16.1433	6
Sftpd	1.69236	2.25674e-56	16.142	6
Ypel3	1.34173	3.55495e-56	16.1132	6
Cyp2a5	1.86016	1.74542e-55	16.0139	6
Cwh43	4.63323	2.21195e-55	15.9985	6
Tspan8	1.3714	1.0585e-53	15.7539	6
Cd44	1.77194	1.157e-52	15.6007	6
Porcn	1.6527	5.5441e-52	15.4991	6
St3gal4	2.22656	1.53993e-50	15.2828	6
Krt7	1.08018	3.57639e-50	15.2272	6
Ebp	1.38608	5.21863e-50	15.2019	6
Cd24a	1.23624	9.355e-50	15.163	6
Tacstd2	1.35611	1.6772e-49	15.1234	6
Fmo3	1.28236	2.12095e-49	15.1074	6
Ctsh	1.07826	2.27455e-49	15.1022	6
Trp53inp2	2.87475	2.57145e-49	15.0935	6
Rpl39	1.45038	7.38906e-49	15.022	6
Polr2f	1.18107	2.21276e-48	14.948	6
Mgst3	1.19974	5.30677e-48	14.8879	6
Cyba	1.30382	1.39365e-47	14.8221	6
Capg	1.22616	1.95391e-47	14.7984	6
S100a14	1.07499	6.16674e-47	14.7187	6
Krt15	1.15645	1.15219e-46	14.6754	6
Serpinb2	6.05573	4.8968e-46	14.5753	6
Krt23	1.34931	2.43824e-43	14.138	6
Emp2	1.39395	6.36302e-41	13.7352	6
2010107E04Rik	1.34512	3.57622e-39	13.4376	6
Mrpl14	1.10081	1.23905e-38	13.3449	6
Clic3	2.09133	7.8056e-37	13.0289	6
S100a10	1.13013	1.45714e-36	12.9799	6
Esd	1.00235	3.78973e-36	12.9061	6
Kctd14	2.65429	4.80184e-35	12.7056	6
Myh14	1.3453	1.04329e-34	12.6435	6
Krt13	3.71023	6.79754e-34	12.4945	6
Ctnnb1	1.08314	7.50754e-34	12.4858	6
Bace2	1.07174	3.11802e-33	12.3703	6
Psmb8	1.69023	7.39803e-33	12.2991	6
Cmas	1.46883	1.07633e-32	12.268	6
Alox15	2.50145	1.10837e-32	12.2652	6
Pmp22	1.32279	7.45879e-32	12.1075	6
Pfdn1	1.00806	2.11992e-31	12.0199	6
Pdlim2	1.37186	4.71106e-30	11.7582	6
Foxq1	1.84269	6.48379e-30	11.7309	6
Tmbim1	1.02797	2.93241e-29	11.6006	6
Ccnl1	1.2245	4.08445e-29	11.5718	6
Ppap2c	1.45389	4.62019e-28	11.3599	6
Ces1h	3.30024	1.29889e-27	11.2678	6
Ces1f	2.18991	1.70251e-27	11.2432	6
Pllp	1.2872	1.89108e-27	11.2336	6
Cav1	1.32678	3.42693e-27	11.1806	6
Ptp4a2	1.20707	2.10194e-25	10.8055	6
Gipc1	1.08158	9.19772e-25	10.6674	6
Ahnak2	2.22636	3.05651e-24	10.5541	6
Fus	1.0571	3.65156e-24	10.5366	6
Ahr	2.3213	3.87659e-24	10.5303	6
AU040972	1.18487	7.58672e-24	10.4651	6
Myof	1.38739	3.28705e-23	10.3226	6
Uqcrb	1.36104	4.22295e-23	10.2978	6
Fam32a	1.02577	7.0737e-23	10.2477	6
Il18r1	1.86564	1.0889e-21	9.97648	6
Ly6d	2.3633	1.91398e-21	9.9183	6
Ctnna1	1.11012	2.48341e-21	9.89193	6
Sptssb	2.78512	2.70436e-21	9.88306	6
Ptgs2	2.71077	4.46807e-21	9.83197	6
Mrpl57	1.01656	7.49861e-21	9.77836	6
2300002M23Rik	6.30994	1.68532e-20	9.69408	6
Hebp2	1.95748	9.70334e-20	9.51171	6
Trim2	1.69475	9.86901e-20	9.5093	6
1700027J19Rik	1.152	3.02481e-19	9.38978	6
Ly6g6e	2.5479	4.16621e-19	9.35535	6
Ptgr1	1.88448	4.61129e-19	9.34398	6
Ddah2	1.55351	4.68777e-19	9.34192	6
Mgat3	1.19834	5.81291e-19	9.31816	6
U2af1l4	2.77733	9.39806e-19	9.26672	6
Rnf186	1.31735	9.5175e-19	9.26505	6
Iqgap1	1.14453	1.07919e-18	9.251	6
Fam129b	1.03609	1.25438e-18	9.23459	6
Bspry	1.3906	1.84304e-18	9.19299	6
Tnfrsf21	1.24455	5.8747e-18	9.06465	6
Pls3	1.1772	2.14517e-17	8.92016	6
Prr15l	1.0103	2.46794e-17	8.904	6
F5	2.55936	6.94561e-17	8.78568	6
Nudt19	1.51464	7.21478e-17	8.7811	6
Rpl22l1	1.19312	7.75993e-17	8.77199	6
Atp2b1	1.33627	9.03847e-17	8.7539	6
Crb3	1.01265	9.63269e-17	8.7463	6
Spint1	1.14249	9.63269e-17	8.74611	6
Plet1	1.17616	2.01279e-16	8.66042	6
Akr1c18	1.07635	6.56967e-16	8.52068	6
Man1a2	1.0554	7.04405e-16	8.51201	6
1810058I24Rik	1.04472	7.6108e-16	8.50246	6
Vpreb3	1.36382	1.07105e-15	8.46214	6
Areg	3.72652	1.22792e-15	8.4459	6
Eif3c	1.03815	1.43041e-15	8.42747	6
Cda	4.63942	2.49495e-15	8.36094	6
Alox12e	4.05754	2.92339e-15	8.34165	6
Clu	1.19179	4.63018e-15	8.28625	6
Mall	1.03092	4.76012e-15	8.28267	6
Gm9573	6.62313	8.95144e-15	8.20571	6
Aldh3b2	3.25666	9.05406e-15	8.20406	6
Cat	1.0325	1.83606e-14	8.11582	6
Xpa	1.37315	1.93675e-14	8.10878	6
B3galt2	1.54084	3.87552e-14	8.02236	6
Lad1	1.27503	3.96898e-14	8.01915	6
Arg1	4.17405	4.86858e-14	7.99346	6
Ptrf	1.00381	9.8659e-14	7.90345	6
Samhd1	1.81258	1.21707e-13	7.87587	6
Mboat1	1.61321	1.42421e-13	7.85402	6
Cradd	1.50402	1.5986e-13	7.83898	6
Cpne3	1.34771	1.73052e-13	7.82875	6
Arhgef12	1.49753	2.69759e-13	7.77112	6
Ms4a8a	2.79117	3.47517e-13	7.73844	6
Tmprss4	2.09035	6.30921e-13	7.66116	6
Cxcl16	1.50091	1.37875e-12	7.55664	6
Ppl	1.83317	1.94349e-12	7.51105	6
Ikzf2	1.76148	2.02418e-12	7.50546	6
Phgr1	4.3395	2.13744e-12	7.49779	6
AW112010	2.10491	2.27979e-12	7.48881	6
Cab39	1.01713	2.65579e-12	7.46796	6
Paqr5	1.64826	5.92463e-12	7.35821	6
Rab11fip1	1.2711	7.07679e-12	7.33341	6
Basp1	1.1776	1.11652e-11	7.27002	6
Mgp	2.17395	1.14747e-11	7.26581	6
Unc93b1	1.09432	1.91213e-11	7.19317	6
Wfdc1	1.42038	2.86477e-11	7.13728	6
Mvp	1.0782	2.98241e-11	7.13149	6
Ociad2	1.21902	3.0746e-11	7.12655	6
Fat1	1.15782	3.24133e-11	7.11877	6
Serpinb10	2.85158	3.41436e-11	7.1111	6
B4galt5	3.64255	3.7608e-11	7.097	6
Barx2	1.09393	4.06572e-11	7.08597	6
AI413582	1.1699	4.20121e-11	7.08118	6
Ifngr2	1.74755	9.52768e-11	6.96384	6
Igfbp3	1.17964	1.20499e-10	6.92921	6
Ablim1	2.19098	1.63076e-10	6.8848	6
Evpl	2.23848	3.60406e-10	6.76878	6
Tmem45a	5.22255	4.24559e-10	6.74455	6
Rhov	2.25163	4.49044e-10	6.73616	6
Adam28	1.03626	6.4611e-10	6.68134	6
Mgat4b	1.00527	9.11133e-10	6.62933	6
2310007B03Rik	1.83219	1.41607e-09	6.56005	6
Ctsc	1.0911	1.48645e-09	6.55233	6
Gcnt1	2.54195	1.70086e-09	6.53171	6
Cdkn2b	2.64555	1.77131e-09	6.52539	6
Golm1	1.39419	1.95397e-09	6.50971	6
Adgre5	1.4146	2.07207e-09	6.50042	6
Psmb10	1.0736	2.31109e-09	6.4835	6
Mllt4	1.42754	2.65693e-09	6.4622	6
Acp5	1.35102	2.79458e-09	6.45408	6
AI661453	1.47443	2.96628e-09	6.44409	6
St14	1.23332	4.33262e-09	6.38543	6
Ctnnd1	1.28731	6.11633e-09	6.33127	6
Pigu	1.30999	6.37907e-09	6.32431	6
Ceacam1	1.78247	7.84353e-09	6.29137	6
S100a4	1.86327	9.74439e-09	6.25595	6
Pvrl4	1.90349	1.1378e-08	6.23149	6
Elovl5	1.18639	1.24837e-08	6.21647	6
Vtcn1	1.39961	1.79275e-08	6.15682	6
Pdxk	1.48871	1.94256e-08	6.14386	6
Otub1	1.19618	1.97166e-08	6.1408	6
Clip1	1.16416	2.2052e-08	6.1216	6
Pak4	1.26389	2.43024e-08	6.10587	6
Ptpn13	1.07533	3.21932e-08	6.05965	6
Zyx	1.19509	3.94441e-08	6.02573	6
Tmem167	1.17826	4.80782e-08	5.99202	6
Ctdsp2	1.13176	4.81642e-08	5.9915	6
Smagp	1.05121	5.48646e-08	5.96959	6
Osbpl9	1.13394	5.75886e-08	5.96122	6
Rit1	1.02974	8.46376e-08	5.89501	6
C77080	1.31622	9.13005e-08	5.88226	6
Trim16	2.13779	9.16179e-08	5.88146	6
Krt6a	3.39147	1.36326e-07	5.81374	6
Wnt7b	1.31157	1.38991e-07	5.81027	6
Reep3	1.00522	1.84521e-07	5.76037	6
Wasf2	1.04613	2.14611e-07	5.73369	6
Actr2	1.20939	2.56015e-07	5.70235	6
Grpel2	1.172	2.68668e-07	5.69345	6
Hs3st1	1.75075	2.88003e-07	5.68091	6
Chmp4c	1.82718	2.89338e-07	5.67967	6
Tjp3	1.04347	4.39871e-07	5.60422	6
Lpcat4	1.60117	4.4494e-07	5.60201	6
Erbb2	1.45617	4.57668e-07	5.5969	6
Amdhd2	1.27374	4.88293e-07	5.58499	6
Lrrfip1	1.01504	4.97286e-07	5.5816	6
Nebl	2.55446	6.03961e-07	5.5466	6
Ahcyl2	1.10189	6.21468e-07	5.54093	6
P4ha2	1.24446	7.28662e-07	5.51146	6
Atp10b	2.51128	7.51677e-07	5.50577	6
Ptprz1	1.39677	1.20327e-06	5.41973	6
Nmi	1.24606	1.24298e-06	5.41361	6
G6pdx	1.12577	1.52874e-06	5.37426	6
Erbb3	1.29996	1.58584e-06	5.36699	6
Nqo1	1.72346	1.71128e-06	5.35302	6
Usp25	1.45109	1.7756e-06	5.34525	6
Fbp2	2.85935	1.97056e-06	5.32548	6
Gpd1l	1.45418	2.37137e-06	5.28999	6
Mmp15	1.56007	2.58809e-06	5.27333	6
Dusp22	1.7568	2.98848e-06	5.24536	6
Mlph	1.38205	3.0903e-06	5.23875	6
Psmb9	1.17349	4.76377e-06	5.15483	6
Flii	1.24221	5.37757e-06	5.13143	6
Scel	2.37456	5.41812e-06	5.12963	6
Cd2ap	1.26539	5.84275e-06	5.11429	6
Arhgef28	1.04405	6.66253e-06	5.08795	6
Trex2	2.20333	7.58973e-06	5.06211	6
Asb13	1.20197	1.0203e-05	5.00343	6
Ocln	1.15914	1.0203e-05	5.00328	6
Pkp4	1.18173	1.48632e-05	4.92709	6
Ptp4a1	1.44153	2.25687e-05	4.84075	6
Shroom3	1.13729	2.35369e-05	4.83113	6
Zbp1	1.87412	2.57066e-05	4.8127	6
Oasl2	1.17179	2.69014e-05	4.8032	6
Adamtsl4	2.14802	3.80834e-05	4.72977	6
Fam84a	1.05557	5.68566e-05	4.645	6
Osbpl3	1.37077	6.03269e-05	4.63212	6
Ifit1	1.19244	6.88347e-05	4.60305	6
Endod1	1.12273	7.0491e-05	4.59768	6
Vcpkmt	1.18829	7.1386e-05	4.59442	6
Gcnt2	1.37283	8.55037e-05	4.55497	6
Metrnl	1.2105	8.56729e-05	4.55434	6
Nccrp1	6.2078	8.83681e-05	4.54762	6
Ctcf	1.31987	9.28563e-05	4.53697	6
Gid8	1.02661	0.000110616	4.49906	6
Phf14	1.2708	0.000113903	4.49199	6
1110059E24Rik	1.17648	0.000119607	4.48053	6
Arhgap32	1.18364	0.00013078	4.46039	6
Taok3	1.34485	0.000132538	4.45711	6
Krit1	1.30568	0.000151192	4.42753	6
Sorbs2	2.02928	0.000165379	4.40688	6
Capn5	2.29744	0.000166647	4.40461	6
Fam63a	1.0288	0.000196946	4.36582	6
Car5b	1.90943	0.000196946	4.36575	6
Psca	6.67942	0.000199205	4.36243	6
Klc3	1.19128	0.000212085	4.3485	6
Lypd3	2.56349	0.000215286	4.34431	6
Hopx	2.47664	0.000215286	4.3442	6
Gm13056	1.0601	0.000217783	4.34144	6
Vopp1	1.48105	0.000220865	4.33774	6
Gchfr	1.3434	0.000224496	4.33374	6
Lamc2	1.39712	0.000225286	4.33276	6
Rras2	1.17164	0.000233003	4.32493	6
Tmem106b	1.3609	0.00024826	4.31011	6
Clic4	1.23878	0.000250683	4.30775	6
Fam120a	1.10826	0.000251679	4.30667	6
Epb41l4b	1.21961	0.000272971	4.28536	6
Coro2a	1.12372	0.000283391	4.27585	6
Llgl2	1.14106	0.000291929	4.26903	6
Kbtbd11	2.12178	0.000302253	4.26046	6
Adh6a	4.33629	0.000310763	4.25344	6
Kif1b	1.06725	0.000316684	4.24861	6
Fabp6	3.40055	0.000318509	4.24712	6
Bag2	1.03549	0.000320314	4.24565	6
Tmod3	1.07285	0.000337225	4.2337	6
Eps8	1.24076	0.000361474	4.21666	6
Sptlc3	1.28547	0.000403813	4.1892	6
Abhd11os	3.3848	0.000535444	4.1215	6
Wwc1	1.039	0.000586957	4.09949	6
Acbd3	1.42489	0.00066599	4.06835	6
Gfpt1	1.11764	0.000674303	4.06526	6
Hsd17b11	1.06214	0.000694307	4.05783	6
Slc12a2	1.4733	0.000701198	4.05513	6
Parm1	1.83736	0.000799308	4.02301	6
Rab27a	1.22354	0.000805178	4.02069	6
Hsbp1l1	2.14211	0.000835797	4.01094	6
Ccdc64b	1.38975	0.000835797	4.01089	6
Bcl2l1	1.15659	0.000986486	3.9682	6
Tmem40	1.59543	0.000993445	3.96632	6
Vps37b	1.12708	0.00108145	3.94515	6
Ptbp3	1.09513	0.00110576	3.93912	6
Etl4	1.12633	0.00113426	3.93242	6
Pkn2	1.00939	0.00115793	3.92725	6
Pcmtd1	1.27848	0.00122631	3.91204	6
Wdr72	1.08549	0.00127041	3.90271	6
Rhbg	1.27329	0.00129074	3.89828	6
Sult1b1	1.64327	0.00131313	3.89372	6
Lgalsl	1.5989	0.00139098	3.87855	6
Dsc2	1.44938	0.00141539	3.87334	6
Tspan2	2.0676	0.00143114	3.86966	6
Myo1c	1.15812	0.00161856	3.83818	6
Myo6	1.18697	0.00163171	3.83541	6
Rerg	1.86285	0.00180368	3.80759	6
Spryd3	1.04002	0.00189006	3.79445	6
Ralgps2	2.54443	0.002035	3.77511	6
Sh3pxd2a	1.12724	0.0020474	3.7734	6
Arhgap5	1.34673	0.00255196	3.71268	6
Fabp5	2.65581	0.0026412	3.7032	6
Spns2	3.31687	0.00285148	3.68237	6
Plcd1	2.40938	0.00302959	3.66634	6
Gsdmd	2.11275	0.00317544	3.65314	6
Pyroxd1	1.14615	0.00325742	3.64563	6
Gm17056	2.00357	0.00333288	3.63878	6
Hnrnpa0	1.15906	0.00345838	3.62849	6
Syt8	1.51447	0.00372379	3.60801	6
N4bp2l2	1.14264	0.00401039	3.58757	6
Zfp644	1.00994	0.00406699	3.58353	6
Mier1	1.1568	0.00468657	3.54385	6
Mgat5	1.61423	0.00468965	3.54348	6
Gpr137b	1.19366	0.0046957	3.54295	6
Edn1	1.37685	0.00482937	3.53478	6
Ccdc129	1.04202	0.0051187	3.51747	6
Itpripl2	2.15089	0.00531226	3.50722	6
Zfp560	1.0727	0.00546354	3.4986	6
Agmo	1.13419	0.00573239	3.48368	6
Wwc2	1.21904	0.00585071	3.47783	6
Ppp2r5a	1.25588	0.00594791	3.47292	6
Rlim	1.26963	0.00606581	3.46682	6
1700020I14Rik	1.00357	0.00607377	3.46628	6
Sh3bgrl2	1.09474	0.00608215	3.46529	6
Unc5b	2.08726	0.00621554	3.45894	6
Slc7a2	1.32454	0.00654212	3.44343	6
Atxn7	1.17536	0.00657467	3.44171	6
Daglb	1.25269	0.00674051	3.4344	6
Adgrg2	1.06335	0.00676488	3.43323	6
Tmem54	1.13368	0.00702904	3.42227	6
Usp6nl	1.64367	0.00739386	3.40755	6
Cpm	1.52432	0.00740825	3.40683	6
Csdc2	3.92177	0.00828364	3.3734	6
Slc37a1	1.57729	0.00841142	3.36844	6
Sap30l	1.3396	0.00873866	3.35771	6
Ccdc71l	1.23058	0.00933066	3.33805	6
Lipe	1.18422	0.0111989	3.28024	6
Csk	1.04616	0.0112229	3.27945	6
Mxd1	1.56373	0.0112562	3.27843	6
Sh3d19	1.23189	0.011313	3.27666	6
Tmem140	1.0227	0.0123457	3.2491	6
2610016A17Rik	1.03215	0.0133655	3.22515	6
Taok1	1.18187	0.0136188	3.21905	6
Eml3	1.32518	0.0136644	3.21734	6
Tet3	1.01324	0.0141348	3.20613	6
Nbeal1	1.13252	0.0141606	3.20543	6
Tet2	1.89889	0.0146944	3.19384	6
Piga	2.23781	0.01472	3.19315	6
Ifit1bl1	6.57068	0.0157426	3.17131	6
Med21	1.05833	0.0158293	3.16953	6
Prss27	6.5267	0.0159321	3.16728	6
Ubxn2a	1.08286	0.0165772	3.15499	6
Slk	1.08983	0.0168882	3.14882	6
Hint3	1.02891	0.017603	3.13485	6
Galnt7	1.25992	0.0178768	3.12977	6
Stk39	1.39451	0.0182468	3.12275	6
Slurp1	1.1652	0.0182468	3.12265	6
Fam83h	1.14464	0.0194059	3.10283	6
Tmem41a	1.26901	0.0196664	3.09833	6
Slc22a4	1.96877	0.0197578	3.0956	6
Upk2	1.3863	0.0199075	3.0929	6
Fam83e	1.00196	0.0202061	3.08757	6
Cds2	1.03018	0.0204014	3.08416	6
Tmem2	1.57147	0.020807	3.0774	6
Galnt3	1.08666	0.0208846	3.0761	6
Mtmr3	1.16612	0.0211146	3.07229	6
Mark3	1.04113	0.0216757	3.06391	6
Paqr8	2.55584	0.0221663	3.05667	6
Atp11b	1.00671	0.0225127	3.05147	6
Kcnk5	2.06733	0.0225763	3.0503	6
Stim2	1.15366	0.0228709	3.04601	6
Tnip1	1.19474	0.0255849	3.0094	6
Cebpz	1.01442	0.0262366	3.00121	6
Rsf1	1.10325	0.0263549	2.99966	6
Il18	2.03928	0.0269387	2.99191	6
2610002M06Rik	1.37872	0.0270143	2.99067	6
Trib2	1.27663	0.0273185	2.98653	6
Serpinb11	1.17736	0.0273377	2.98613	6
Mfsd4	1.67293	0.0280973	2.97666	6
Ocm	4.85888	0.0292942	2.96089	6
Lrrk1	1.25675	0.0302709	2.9499	6
1810022K09Rik	1.05986	0.0305684	2.94621	6
Ankrd13c	1.14693	0.031436	2.93718	6
Csta1	7.06104	0.031592	2.93544	6
Clock	1.18125	0.031592	2.93529	6
Krt75	1.64075	0.0318738	2.93235	6
Slc25a24	1.55854	0.0319645	2.93129	6
Abcc1	1.06285	0.0321047	2.92957	6
Sft2d2	1.35663	0.0324092	2.92574	6
Paqr4	1.64519	0.0331654	2.91766	6
Pcdh1	1.2128	0.0332206	2.91697	6
Itgb7	1.734	0.0332559	2.91646	6
Ephx4	1.44194	0.0346026	2.90137	6
Ccser2	1.04977	0.0371158	2.87648	6
Med13l	1.07794	0.0380177	2.86818	6
Xpc	1.05056	0.038163	2.8668	6
Iqgap2	1.04315	0.0384261	2.86444	6
Elk4	1.05295	0.0389749	2.85888	6
Cast	1.04012	0.0395542	2.85385	6
Syce2	1.07193	0.0396463	2.85293	6
Sectm1b	3.81323	0.0417969	2.8322	6
Gatsl2	1.63057	0.0436107	2.817	6
Nab1	1.0725	0.0439358	2.81426	6
Mpzl3	1.61069	0.0441927	2.81221	6
Cfc1	2.68741	0.0477928	2.78357	6
Rps6ka3	1.49259	0.0481008	2.78114	6
Pard6b	1.30063	0.0493184	2.77213	6
Scgb1a1	5.94789	1.14983e-298	37.1993	7
Mgst1	2.3045	9.56046e-214	31.4338	7
Hp	3.98452	5.0355e-191	29.7028	7
Scgb3a2	2.48293	5.47501e-178	28.661	7
Scgb3a1	3.90425	5.62343e-164	27.4981	7
Muc5b	2.81183	2.45398e-142	25.608	7
Pigr	2.42379	2.6739e-132	24.6859	7
Ltf	3.71739	1.26649e-126	24.1482	7
Bpifb1	3.63104	1.2482e-119	23.4718	7
Lyz2	3.17394	1.54379e-107	22.2481	7
AU021092	2.36927	6.2574e-106	22.0803	7
Cp	2.49235	3.56507e-97	21.1457	7
Lypd2	1.15075	2.60186e-96	21.0504	7
Cyp2a5	2.55595	4.52135e-94	20.8019	7
Aldh1a1	1.62404	3.2615e-93	20.7056	7
Pon1	2.02656	3.68038e-93	20.6995	7
Cxcl17	2.03978	3.78537e-93	20.6978	7
Bpifa1	2.40408	9.88674e-93	20.6509	7
Cd36	2.08868	1.05645e-91	20.5352	7
Sftpd	1.92494	6.83436e-89	20.2151	7
Cldn22	2.42457	2.05881e-86	19.9312	7
Chad	1.67119	1.89075e-75	18.6144	7
Gmnn	2.53145	4.54078e-73	18.3167	7
Nupr1	2.01298	7.19795e-73	18.2913	7
Qsox1	1.48613	5.185e-72	18.1822	7
Ces1f	2.07515	1.96239e-68	17.7213	7
Clu	1.69995	6.56809e-65	17.2546	7
Sftpa1	2.36916	2.94071e-63	17.0314	7
C3	2.22675	3.40382e-63	17.0226	7
Alox15	1.86782	6.55906e-63	16.9839	7
Cldn10	1.64792	3.22503e-62	16.8898	7
Mgp	2.71971	5.64162e-58	16.2983	7
Tff2	2.24041	2.31044e-53	15.6328	7
Wfdc1	1.71905	1.81844e-52	15.5	7
Slc16a11	1.26396	1.24007e-51	15.3753	7
Ramp1	1.34957	1.40625e-51	15.367	7
Muc1	1.26206	6.86461e-49	14.9584	7
Tstd1	1.64906	1.18537e-48	14.9216	7
Slc12a2	2.43616	1.11643e-45	14.4549	7
Pglyrp1	1.33995	4.4332e-45	14.359	7
Msln	1.29143	4.89939e-43	14.0266	7
Calml3	1.17168	9.28124e-42	13.8153	7
Yam1	1.15555	8.91491e-41	13.6503	7
Reg3g	1.5465	6.72257e-39	13.3292	7
Ppp1r1b	1.52593	4.31413e-38	13.1884	7
P2rx4	1.23446	1.59872e-37	13.0885	7
Idh1	1.15717	7.82388e-37	12.966	7
Ldhb	1.31563	1.50419e-36	12.9152	7
Nfia	1.12787	1.3727e-35	12.7416	7
5330417C22Rik	1.05874	1.49507e-33	12.3675	7
Akr1c18	1.06997	3.59902e-32	12.1079	7
AW112010	1.99844	1.39089e-31	11.9956	7
Rbp4	1.94811	2.7211e-30	11.7436	7
Pxmp2	1.13552	7.49713e-27	11.0459	7
Sftpb	2.31038	9.30457e-27	11.0263	7
Gstm6	1.45821	1.60763e-23	10.3262	7
1110008L16Rik	1.20056	1.16406e-22	10.1324	7
Golm1	1.24143	3.09725e-20	9.5645	7
Kcne3	1.0331	6.10504e-20	9.49318	7
Ascc2	1.29211	2.28942e-16	8.58216	7
Asgr1	1.33138	1.67729e-15	8.34763	7
Pi16	2.73521	1.74264e-15	8.34277	7
Bex2	1.23326	1.78493e-15	8.33976	7
Ccdc129	1.11796	2.76276e-15	8.28743	7
Syngr1	1.23831	7.12415e-15	8.1724	7
Mlph	1.14221	7.15605e-14	7.88309	7
BC021614	1.57336	3.18667e-13	7.69072	7
Cxcl5	2.37224	9.55763e-13	7.5462	7
U2af1l4	1.34643	5.31259e-11	6.99127	7
Fcgbp	1.34328	8.12574e-11	6.93024	7
Acss2	1.32626	1.30766e-10	6.86127	7
Gstt1	1.46236	2.04837e-10	6.79604	7
Fetub	1.2317	2.13914e-10	6.78962	7
Cfh	2.61227	4.8244e-10	6.66843	7
Creb3l1	1.50824	1.05274e-09	6.5499	7
Cyp4f15	1.45994	2.16207e-09	6.43822	7
Slc38a1	1.49196	2.6286e-09	6.40799	7
Muc20	2.12439	3.00381e-09	6.38662	7
Scnn1b	4.02956	1.4038e-07	5.75239	7
Ms4a8a	1.38175	1.82149e-07	5.70493	7
St8sia6	2.33575	1.99989e-07	5.68851	7
Col3a1	2.7525	2.44737e-07	5.65262	7
Stxbp6	1.3457	4.77922e-07	5.53386	7
Kcnk2	1.79511	1.09065e-06	5.38293	7
Clec2d	1.08601	2.18959e-06	5.25102	7
Slc39a8	1.15184	6.95154e-06	5.0248	7
Htra3	1.3673	9.0431e-06	4.97213	7
Atp2c2	1.08415	1.25865e-05	4.90507	7
Fmo1	1.45457	1.31356e-05	4.89603	7
Samd4	2.3502	3.33895e-05	4.69983	7
Cxcl15	2.03684	3.64175e-05	4.68111	7
Gsta2	1.23454	7.02925e-05	4.53849	7
Mfap5	2.69525	0.000221887	4.27703	7
Stc2	2.39904	0.000222537	4.27622	7
Serpinf1	1.34774	0.000432053	4.11812	7
Tex33	2.761	0.00142748	3.82005	7
Tnfaip6	2.4868	0.00167191	3.77878	7
Slco1a5	2.84126	0.00228179	3.69605	7
Scnn1g	3.36983	0.00360598	3.57124	7
4930415O20Rik	1.80331	0.00380595	3.55594	7
Foxa3	2.19544	0.00408874	3.53608	7
Tmem37	1.04323	0.00432254	3.52062	7
Opn4	2.65981	0.00446729	3.511	7
Tnfaip2	1.2866	0.00461974	3.50077	7
Slc13a2	1.01808	0.00864684	3.31612	7
Guca1a	1.45592	0.00870373	3.31401	7
Epdr1	1.28459	0.00877998	3.31125	7
Lum	2.53337	0.00957787	3.2836	7
Gfpt2	1.30031	0.0112413	3.23276	7
Gstt2	1.85862	0.0148045	3.14388	7
Lyzl4	1.09887	0.0157203	3.12501	7
Tmem213	2.11779	0.016211	3.11511	7
Dpt	2.3765	0.0191701	3.05916	7
Proc	2.01864	0.0214489	3.02218	7
Igfbp4	2.38894	0.0216589	3.01875	7
Col1a2	4.77702	0.0217243	3.01737	7
Elf5	1.3466	0.0289412	2.91775	7
Sult1c2	2.80224	0.0315385	2.88802	7
Col1a1	2.91387	0.0320771	2.88238	7
Cckar	1.80533	0.0394042	2.81047	7
Gramd1b	1.41831	0.0397509	2.80703	7
Mxra8	1.03072	0.0403143	2.80109	7
Hbb-bs	1.99174	0.0424963	2.78123	7
Igfbp6	2.56386	0.0475673	2.73882	7
Rpl18a	2.86667	5.5778e-264	34.9882	8
Rpl13	2.24993	1.08789e-248	33.9475	8
Rpl35	2.40831	3.84443e-220	31.9418	8
Rps16	2.25771	4.66187e-201	30.5272	8
Rpl18	2.44506	4.53894e-194	29.9886	8
Rpl7	2.73941	1.31955e-186	29.4044	8
Comt	1.7524	3.10737e-186	29.37	8
Rpsa	2.1436	1.98658e-168	27.9362	8
Rps4x	1.52734	5.07083e-134	24.9352	8
Rpl3	3.01864	2.03698e-127	24.3113	8
Rps15a	1.35857	1.01241e-113	22.9764	8
Wdr89	2.07495	1.18286e-108	22.4605	8
Uba52	2.47745	1.47028e-108	22.4478	8
Rps28	1.5056	5.54053e-105	22.0758	8
Rps25	1.65483	3.35131e-104	21.9915	8
Oaz1	1.04768	3.42431e-103	21.8832	8
Hspa8	1.49258	7.43307e-98	21.3129	8
Myl6	1.66355	3.3749e-96	21.1311	8
Rps3a1	1.11449	7.20795e-94	20.874	8
Cd74	2.87188	1.37449e-93	20.8409	8
Btf3	2.0944	1.59312e-92	20.7211	8
Gstm1	1.02257	8.5891e-92	20.6378	8
Rps27rt	1.78799	2.31878e-89	20.3634	8
Dnaja1	1.64873	2.35643e-72	18.3412	8
Gstp1	2.02526	1.55706e-69	17.9808	8
Rpl6	2.4893	2.76181e-67	17.6895	8
Dapl1	1.88067	2.60485e-65	17.426	8
Gstm2	1.21472	3.29133e-65	17.4109	8
Crlf1	1.73162	5.10011e-63	17.1181	8
Rpl30	1.71667	2.90303e-58	16.4634	8
Eif4a1	1.00884	4.01411e-56	16.1576	8
Cox7a2l	1.14929	7.77117e-53	15.6811	8
Eef1g	1.00868	5.90812e-52	15.5474	8
Gm11808	2.15154	3.66423e-51	15.4287	8
Gsn	1.14987	6.30007e-49	15.0901	8
Aqp3	1.92462	5.11046e-48	14.9461	8
Apoe	1.75195	8.9958e-48	14.9071	8
Gm26917	1.46686	4.6065e-46	14.6395	8
Phlda3	1.47339	1.28017e-44	14.4092	8
Rpl11	2.34804	6.97574e-44	14.2881	8
Bcam	1.39324	7.32058e-44	14.2836	8
Hpgd	1.53913	9.27653e-44	14.266	8
Gm9843	2.26392	2.77577e-43	14.1883	8
Rpl36al	1.02928	5.83918e-41	13.8059	8
Grcc10	1.6007	1.00896e-40	13.7653	8
Sdc1	1.03877	4.3704e-39	13.486	8
Rnaset2a	1.02103	1.4236e-37	13.2235	8
Igfbp7	1.32848	1.92974e-36	13.024	8
Serpinh1	1.42975	5.26532e-36	12.9451	8
Pebp1	1.06818	4.13572e-34	12.6007	8
Plp2	1.453	2.23381e-33	12.4632	8
Atp5g1	1.11147	5.56057e-32	12.1997	8
Ptn	1.26995	2.65706e-31	12.069	8
Eno1	1.15069	7.23261e-31	11.9838	8
Krt5	1.36235	1.9176e-30	11.9019	8
H2-Ab1	2.55289	3.32863e-30	11.8541	8
H2-Aa	2.60367	2.41135e-29	11.6854	8
Fmo6	1.65424	1.4713e-26	11.1175	8
Gm15883	1.41831	9.41589e-26	10.9498	8
Abi3bp	1.28504	1.91901e-24	10.6679	8
U2af1	1.14005	5.85434e-23	10.3431	8
Trf	1.52582	8.94782e-23	10.3016	8
Plscr1	1.15353	4.47517e-21	9.90931	8
Lyz1	2.41274	2.11801e-20	9.74436	8
Ppic	1.02934	2.54907e-20	9.72353	8
Lrrc58	1.41939	7.45842e-20	9.61297	8
Tspan15	1.12664	1.12462e-19	9.56928	8
Pcolce	1.07982	3.57742e-19	9.44625	8
Gdpd2	1.23062	9.70692e-19	9.33985	8
H2-Eb1	2.56749	4.74224e-18	9.16649	8
Sfn	1.11376	1.17865e-17	9.06588	8
Trmt112	1.61831	1.46656e-17	9.04139	8
Tgm2	1.09641	2.35995e-17	8.98861	8
Rpl19	2.11177	1.399e-16	8.78768	8
Snrpc	1.81287	2.74466e-16	8.70974	8
Emc4	1.12137	5.22455e-16	8.6346	8
Btg1	1.03645	3.37216e-15	8.41143	8
Aldh6a1	1.43491	7.64936e-15	8.31069	8
Akr1b3	1.78814	8.44415e-15	8.29837	8
Ugt2b34	1.45166	1.37971e-14	8.23752	8
Dnajb6	1.06267	1.7219e-13	7.9246	8
Tomm6	1.33088	2.60463e-13	7.87017	8
Sf3b4	1.03458	4.87033e-13	7.78814	8
Trp63	1.32224	2.67876e-12	7.56111	8
mt-Co1	1.06854	2.75869e-12	7.55659	8
Acaa1b	1.29336	4.57044e-12	7.48797	8
Hmga1	2.31066	1.52344e-11	7.32252	8
Gm17541	2.50046	2.58753e-11	7.24906	8
Aldoart1	2.14116	1.18526e-10	7.03385	8
Gm12355	1.6467	2.45657e-10	6.92798	8
Ccdc3	1.00587	2.9128e-10	6.90285	8
Gm9774	1.81383	3.8756e-10	6.85971	8
Tpt1	1.6121	4.29615e-10	6.84449	8
Arhgdib	1.74903	5.46375e-10	6.80803	8
Tomm20	1.36514	1.49489e-09	6.65539	8
4833423E24Rik	1.02683	1.77807e-09	6.62935	8
Bloc1s1	1.06621	7.08243e-09	6.41505	8
Gna14	1.23911	8.11263e-09	6.39386	8
Serping1	1.02921	1.24731e-08	6.32639	8
Erh	1.90294	1.33952e-08	6.31443	8
Got2	1.13677	1.98446e-08	6.25057	8
Ngfr	1.1956	2.54575e-08	6.21016	8
Lipf	1.60787	2.89229e-08	6.18916	8
Nono	1.27273	3.46225e-08	6.15853	8
Gm8444	2.36267	5.23426e-08	6.08946	8
Psme2b	1.72146	7.49109e-08	6.02954	8
Nop56	1.66655	1.06848e-07	5.96754	8
Cxcl2	2.50998	1.36461e-07	5.92428	8
Mettl7a2	1.86822	3.0238e-07	5.78599	8
Pgk1	1.75759	3.57578e-07	5.75645	8
mt-Nd4	1.15837	4.1554e-07	5.72846	8
Gm4950	2.19901	6.00913e-07	5.66215	8
Gps1	2.03782	9.2476e-07	5.58064	8
DHRSX	1.05707	1.32452e-06	5.51454	8
0610010K14Rik	1.01649	2.60275e-06	5.39081	8
Rpl13-ps3	2.41943	1.5442e-05	5.04448	8
Rpl13a-ps1	2.51184	1.57995e-05	5.03853	8
Gm10076	1.89571	1.92065e-05	4.99983	8
Gm10269	2.58829	2.20407e-05	4.97047	8
Rbm8a2	2.22306	2.67933e-05	4.92975	8
Ttr	1.28786	4.00341e-05	4.8445	8
Bicd1	2.55492	4.24727e-05	4.83122	8
Isca1	1.19984	6.61279e-05	4.73699	8
Gm8797	1.60406	7.16513e-05	4.71957	8
Btg3	1.39332	9.67981e-05	4.65348	8
Slbp	1.41403	0.000103355	4.63884	8
Rpl12	1.51192	0.000107779	4.62979	8
Rps26-ps1	2.01558	0.000108376	4.62828	8
Alyref2	1.0883	0.000108888	4.62656	8
Srm	1.01241	0.000110602	4.62221	8
Selenbp2	1.67696	0.000120377	4.60274	8
Tmx2	1.01299	0.000128721	4.58734	8
Gm8730	2.5062	0.000135111	4.57685	8
Ahsa2	1.07054	0.000203527	4.48521	8
Hnrnph2	1.72879	0.000240499	4.44766	8
Ube2l6	1.01098	0.000271629	4.41962	8
Rps18-ps3	2.89287	0.000781978	4.16606	8
Pvrl1	1.19943	0.000921867	4.1259	8
Rab4b	1.79468	0.000990438	4.10831	8
Psenen	2.27124	0.00103829	4.0967	8
Usmg5	1.21509	0.00106639	4.08946	8
Rwdd1	1.1162	0.00202638	3.92602	8
Gm10260	2.56145	0.00204423	3.92356	8
Gm10250	2.01035	0.00206788	3.92011	8
Ndufs5	1.29955	0.00291834	3.82971	8
Mrps33	1.23937	0.00352761	3.77835	8
Zfp36l2	1.36725	0.00374811	3.76118	8
Timm23	1.94552	0.00497704	3.68053	8
Ccl7	2.29704	0.00499956	3.67904	8
Nme3	1.84147	0.00515594	3.66952	8
Tcea1	1.15079	0.00545581	3.65293	8
Slc25a21	1.21841	0.0054734	3.65125	8
Hmgb1	1.16492	0.00608354	3.62204	8
Bcl7c	2.16088	0.00650458	3.6024	8
Fat2	1.38052	0.00739223	3.56509	8
Rrp36	1.25616	0.00773114	3.55267	8
Lars2	2.31044	0.0100669	3.47322	8
Tmprss11a	1.57611	0.010785	3.45143	8
Hmgn2	1.68352	0.011253	3.43677	8
Pdzd2	1.23341	0.0126406	3.40198	8
Dbndd2	1.17568	0.0129787	3.39445	8
Gm17430	1.83234	0.0159478	3.3288	8
Tgfb1	1.14034	0.0188741	3.27505	8
Rpl21	1.22637	0.0200392	3.25624	8
Il2	1.48852	0.021005	3.24009	8
Apoc1	1.14718	0.0216807	3.22892	8
Vim	1.96194	0.02233	3.21956	8
Gatsl3	1.01036	0.0228951	3.21177	8
Gm7676	2.06696	0.0238992	3.19578	8
Stmn1	1.01056	0.0268381	3.15644	8
Hmga1-rs1	2.56188	0.0282053	3.13952	8
C1qb	2.38547	0.0284444	3.13551	8
Ublcp1	1.40086	0.0284444	3.13527	8
Ces2e	1.46489	0.0362888	3.04979	8
Nsa2	1.22557	0.0386609	3.02897	8
Fau	2.06557	0.0391523	3.02457	8
Gstm1	1.24298	1.5441e-112	22.9695	9
Dapl1	2.14593	8.51856e-74	18.6388	9
Fxyd3	1.10555	1.02006e-72	18.49	9
Rps18	1.04999	6.36761e-69	18.0002	9
Rpl14	1.00364	3.35491e-65	17.4942	9
Gstm2	1.32057	3.35491e-65	17.4924	9
Rps19	1.04025	5.02297e-55	16.0523	9
Aqp3	2.04919	3.61058e-49	15.1737	9
mt-Nd4	1.60481	3.337e-48	15.0192	9
S100a16	1.06648	3.28247e-47	14.8555	9
Rps4x	1.06277	3.23799e-46	14.6993	9
mt-Cytb	1.50989	1.22008e-45	14.6052	9
Rpl13	1.10739	6.85129e-45	14.4814	9
Sh3bgrl3	1.01506	4.73298e-42	14.0179	9
Gsn	1.16195	1.72484e-39	13.5862	9
Crlf1	1.53827	3.63741e-36	13.0075	9
Igfbp7	1.43453	1.29861e-31	12.1614	9
Hpgd	1.46924	7.35424e-30	11.8148	9
Krt5	1.50935	3.42163e-29	11.6815	9
Phlda3	1.35748	1.614e-27	11.3374	9
mt-Nd1	1.08134	3.9176e-22	10.17	9
Dcn	1.13524	2.7329e-17	8.98662	9
mt-Nd5	1.11415	3.12511e-12	7.55139	9
Gdpd2	1.03383	4.86926e-07	5.7134	9
mt-Co1	1.11509	7.5986e-07	5.63357	9
Ccdc3	1.10665	1.85419e-06	5.47048	9
Rbp1	1.00936	0.00202886	3.93591	9
Lmo1	1.10683	0.00264531	3.86491	9
Tuba1a	5.79639	4.37725e-244	33.6546	10
Ccdc153	9.12264	1.15058e-243	33.6053	10
Dynlrb2	8.57201	1.16212e-243	33.593	10
Elof1	4.72046	3.71116e-242	33.4812	10
Rsph1	7.92786	5.24078e-241	33.3954	10
Chchd10	4.35983	6.22837e-240	33.3158	10
Tmem212	8.82552	3.14941e-239	33.2625	10
1700007K13Rik	7.8258	1.29835e-238	33.216	10
Riiad1	6.02036	2.1632e-237	33.1277	10
AU040972	7.26589	8.44691e-237	33.0834	10
1700016K19Rik	8.8228	8.36251e-236	33.0112	10
1110017D15Rik	8.66108	1.28783e-235	32.9955	10
Fam183b	8.47184	2.62102e-235	32.9716	10
Tppp3	5.01028	2.15057e-232	32.7653	10
Cfap126	7.05621	3.09032e-232	32.7522	10
Mlf1	7.12559	3.05007e-225	32.2552	10
Cd24a	3.87084	4.27824e-224	32.1714	10
Calm1	2.39121	7.2268e-215	31.5029	10
Foxj1	6.17564	1.85921e-213	31.398	10
Tctex1d4	8.41042	2.42719e-213	31.3879	10
Tubb4b	2.51525	1.60085e-209	31.1052	10
Tm4sf1	8.15688	2.48765e-208	31.0155	10
Prdx5	3.01302	1.95171e-205	30.7986	10
Lrrc51	5.36806	7.12459e-205	30.7552	10
Plet1	5.0032	1.367e-203	30.6577	10
Meig1	7.652	2.87891e-202	30.557	10
Dmkn	7.27876	2.97208e-202	30.5547	10
Chchd6	4.45923	1.81243e-200	30.4189	10
1700088E04Rik	5.58552	1.91981e-195	30.0353	10
Dpcd	3.82966	4.73133e-195	30.0042	10
Dynll1	2.24962	1.73523e-194	29.9598	10
3300002A11Rik	8.46684	1.88969e-194	29.9559	10
4933434E20Rik	5.72607	3.5906e-194	29.9325	10
Nudc	3.34443	4.81362e-194	29.9217	10
Fbxo36	5.98345	1.87204e-192	29.7983	10
BC051019	7.5039	2.89664e-191	29.7045	10
1700026L06Rik	8.22998	3.81547e-191	29.6944	10
Pifo	7.77084	8.6697e-191	29.6659	10
Ift43	4.4083	1.61377e-190	29.6442	10
Capsl	3.98787	9.21208e-190	29.5846	10
Tmem107	4.30989	1.24701e-189	29.5736	10
Cdhr4	9.62184	3.64312e-187	29.3804	10
Nme5	6.45566	4.38389e-187	29.3733	10
[truncated: 3,459 more rows]

## Sheet: supp 4
Supplementary Dataset 4. Marker genes for cell clusters identified in mouse intestinal epithelium. This dataset lists the significant marker genes for each of the 19 cell clusters identified from the mouse intestinal epithelium scRNA-seq data using the scFormer model. The genes shown were filtered based on an adjusted p-value < 0.05 and a log₂(fold change) > 1, comparing each cluster against all …
gene	log2fc	pvals_adj	scores	group
Cps1	3.56897	3.97735e-294	36.9191	0
Stmn1	3.6282	1.25785e-269	35.3397	0
Csrp2	3.15879	1.25958e-264	35.001	0
Ptma	2.65026	9.82093e-264	34.9341	0
Hspe1	2.31843	7.06128e-258	34.5398	0
Hmgb2	3.34359	1.92171e-252	34.1705	0
Rpl10a	1.78542	1.065e-251	34.1159	0
H2afz	2.22854	1.6994e-245	33.6911	0
Rps8	1.89632	1.37355e-244	33.6255	0
Rps2	2.20946	9.58659e-240	33.2893	0
Ccdc34	3.09985	1.1051e-239	33.2822	0
Rpl28	1.42624	3.72741e-236	33.0348	0
Eef1b2	1.8816	3.28223e-235	32.9665	0
Hspd1	2.47082	6.92151e-234	32.8718	0
Gnb2l1	1.81375	2.34772e-232	32.7624	0
Aldh1b1	2.69155	1.07782e-229	32.573	0
Hmgn1	2.50741	5.18386e-229	32.5229	0
2810417H13Rik	3.73664	7.86491e-228	32.4375	0
H2afv	2.14173	1.68196e-226	32.3413	0
Rpl7a	1.65418	6.83065e-224	32.1537	0
Sdc4	2.38811	3.15093e-222	32.0329	0
Ran	2.17449	4.75254e-222	32.0186	0
Dctpp1	2.47497	1.32503e-221	31.9852	0
Rplp0	1.994	1.40508e-221	31.9818	0
Ifitm2	2.6457	1.40508e-221	31.9808	0
Eef1g	1.90169	3.03649e-221	31.9555	0
Rps5	1.70626	5.09729e-221	31.9381	0
Rpsa	1.76366	1.04152e-220	31.9146	0
Hdgf	2.23236	5.27593e-220	31.8627	0
Hmgb1	2.31919	1.09822e-219	31.8386	0
Rpl14	1.76538	2.56802e-219	31.8109	0
Impdh2	2.68034	1.34172e-217	31.6854	0
Hsp90ab1	1.97277	1.67216e-217	31.6775	0
Tuba1b	2.86353	2.62646e-217	31.6623	0
Gm8730	2.28702	4.62086e-215	31.4979	0
Rangrf	2.86543	9.14562e-214	31.4021	0
Hnrnpa1	2.32786	3.38435e-213	31.3596	0
Rps18	1.8445	4.26269e-213	31.3514	0
Anp32b	2.30681	6.78299e-213	31.3358	0
Rps17	1.69433	3.59903e-211	31.2081	0
Rpl24	1.48418	3.79062e-211	31.2057	0
Plp2	2.78788	1.12917e-210	31.1699	0
Rpl3	2.03033	4.1205e-210	31.1277	0
Rpl18	1.48251	5.20952e-210	31.1194	0
C1qbp	2.40223	1.24566e-209	31.0907	0
Npm1	2.18991	1.83561e-209	31.0775	0
Hmga1	3.17261	2.24137e-209	31.0704	0
Ranbp1	2.32249	4.74182e-209	31.0456	0
Hist1h2ap	4.65622	1.61425e-208	31.0055	0
Mki67	3.68233	2.55436e-208	30.9901	0
Rpl15	1.97022	1.04129e-207	30.9441	0
Dek	2.66775	3.37857e-206	30.8309	0
Cks2	2.63929	9.89252e-206	30.7955	0
Rps20	1.44583	1.16095e-205	30.7897	0
Rpl27a	1.6597	7.6419e-205	30.7279	0
Cdk4	2.51884	1.01114e-204	30.7182	0
Snrpf	2.18295	1.21389e-204	30.7117	0
Cdca3	3.41607	1.79024e-203	30.6235	0
Tmpo	2.64377	1.8063e-203	30.6226	0
Naca	1.54602	6.03923e-203	30.5827	0
Snrpe	1.76722	1.25445e-202	30.5582	0
Rps12	1.63203	1.30045e-201	30.4812	0
Hmgb3	2.67134	7.6797e-201	30.4219	0
Clca3b	3.62369	9.51756e-200	30.3386	0
Rpl8	1.53544	1.14144e-199	30.3321	0
Set	2.07318	1.5454e-199	30.3216	0
Ppp1r1b	2.26339	2.5965e-199	30.304	0
Rps3	1.55954	6.51749e-199	30.2732	0
Ube2c	3.34442	5.46668e-198	30.2025	0
Ncl	2.17068	8.92564e-197	30.1095	0
Dtymk	2.51925	3.87793e-196	30.0602	0
Nfib	2.54406	7.31452e-195	29.962	0
Rpl35	1.98402	7.76198e-194	29.8827	0
Rpl7	1.5011	9.53771e-194	29.8754	0
Rpl4	1.62585	3.9024e-193	29.8278	0
Birc5	3.11281	4.63928e-193	29.8216	0
Kcne3	2.80129	2.16279e-192	29.7695	0
Rpl32	1.49209	6.39157e-192	29.7327	0
Rps4x	1.78217	3.257e-191	29.6775	0
Nucks1	2.38225	4.52981e-190	29.5884	0
Dmbt1	3.04726	1.29802e-189	29.5524	0
Taf1d	2.24603	5.62629e-189	29.5024	0
Top2a	3.85847	5.01234e-188	29.4278	0
Serbp1	1.77965	8.74066e-186	29.2517	0
Cdca7	3.5223	1.4162e-185	29.2348	0
G3bp1	2.09851	1.79726e-185	29.2263	0
Lmnb1	2.85291	3.31176e-185	29.205	0
Erh	1.89635	1.29132e-184	29.1581	0
H2afx	2.89282	5.34649e-184	29.109	0
Rps7	1.72939	1.11089e-183	29.0835	0
Tomm5	1.95689	3.79949e-183	29.0408	0
Smoc2	3.55605	1.21384e-182	29.0005	0
Slc12a2	3.0994	1.52729e-182	28.9922	0
Tubb5	2.34895	1.5824e-182	28.9906	0
Rps3a1	1.61503	5.23537e-182	28.949	0
Pabpc1	1.4868	2.69569e-181	28.8917	0
Rpl35a	1.53912	3.86188e-181	28.8789	0
Eef1a1	1.46031	6.54443e-181	28.8603	0
Rpl36a	1.72979	6.82752e-181	28.8585	0
Gm10709	2.11522	2.72685e-180	28.8102	0
Mrpl42	1.93371	1.90983e-179	28.7423	0
Rps26-ps1	1.95099	4.47321e-178	28.6322	0
Nhp2	2.09222	1.58604e-176	28.5071	0
Myb	3.50852	3.60886e-176	28.4779	0
Tk1	3.48713	3.72685e-176	28.4765	0
Cbx5	2.58127	6.30771e-176	28.4577	0
Snrpg	1.96461	3.0048e-175	28.4022	0
Smc2	3.01768	6.06221e-174	28.2957	0
Rps6	1.65836	1.32048e-173	28.2679	0
Hnrnpab	1.64215	1.32442e-173	28.2675	0
Ube2s	2.09313	5.79713e-173	28.215	0
Hacd1	2.08299	7.11214e-173	28.2074	0
Cenpw	2.63013	7.42117e-173	28.2056	0
Ppia	1.63858	1.31383e-172	28.1851	0
Lsm2	2.24072	1.34406e-172	28.184	0
Ccna2	3.42006	1.9757e-172	28.17	0
Rpl13	1.77326	7.6173e-172	28.1219	0
2700094K13Rik	2.22632	8.02188e-172	28.1197	0
Ybx1	1.40415	8.83817e-172	28.116	0
Rpl23	1.41214	1.14591e-171	28.1065	0
Rps10	1.57058	1.90346e-171	28.0882	0
Ipo5	2.41048	2.19097e-171	28.0829	0
Lsm4	1.76265	4.48518e-171	28.0571	0
Hmgn5	2.32748	1.00304e-170	28.0282	0
Cluh	2.20289	3.83255e-170	27.9801	0
Ivns1abp	1.78971	1.58592e-169	27.9291	0
Phb2	1.81443	2.40721e-169	27.9139	0
Spc24	3.135	2.63741e-169	27.9103	0
Cdca8	3.10021	2.69003e-169	27.9093	0
Oat	2.53277	5.02652e-169	27.8867	0
Fkbp4	1.94048	5.72865e-169	27.8817	0
Nasp	2.53205	6.4162e-169	27.8774	0
Kcnn4	2.84019	9.87475e-169	27.8617	0
Pebp1	1.70567	1.02055e-168	27.8603	0
Rpl6	1.74663	3.16777e-168	27.8194	0
Tyms	2.99464	4.37912e-168	27.8075	0
Cnn3	3.17279	1.65227e-167	27.7595	0
Rpl31	1.43697	1.02445e-166	27.6935	0
Shmt1	3.03973	2.14653e-166	27.6666	0
Anapc5	2.08473	2.28744e-166	27.664	0
Fgfbp1	3.00089	1.50241e-164	27.512	0
Hnrnpa2b1	1.31158	1.84741e-164	27.5043	0
Rps19	1.62611	4.52429e-164	27.4715	0
Rpa3	2.18881	8.278e-164	27.4493	0
Rpl37	1.41697	1.11605e-163	27.4382	0
Rps25	1.42817	2.49372e-163	27.4086	0
Cks1b	2.74755	3.13817e-163	27.4	0
Pycard	2.39803	1.02615e-162	27.3566	0
Dut	2.41818	3.92475e-162	27.3073	0
Zfos1	1.84512	7.69603e-162	27.2824	0
Knstrn	3.22867	3.61395e-161	27.2255	0
Lsm5	2.05827	4.22238e-161	27.2196	0
Gar1	2.27749	5.13091e-161	27.2122	0
Prdx4	2.57946	9.8483e-161	27.188	0
Add3	2.25057	2.6215e-160	27.1518	0
Rplp1	1.53222	1.16866e-159	27.0966	0
Hmgn2	2.18757	1.95367e-159	27.0774	0
Banf1	1.72152	4.47382e-159	27.0466	0
Rplp2	1.60955	5.05573e-159	27.0418	0
Hnrnpa3	1.51149	1.22039e-158	27.0091	0
Pmf1	2.32093	1.50768e-158	27.001	0
Lsm3	1.93806	2.62755e-158	26.9802	0
Tfam	2.15284	3.16514e-158	26.9731	0
Ephb4	2.86861	5.0088e-158	26.9559	0
Tomm40	2.09855	5.59343e-158	26.9516	0
Trim28	2.00674	2.92532e-157	26.89	0
Smc4	2.41494	5.28628e-157	26.8678	0
Rpl22l1	1.68632	6.77116e-157	26.8584	0
Atp5g2	1.4384	2.68206e-156	26.8067	0
Lockd	3.29999	3.6016e-156	26.7955	0
Snrpd1	1.88708	5.57484e-156	26.779	0
Alyref	2.01112	1.49674e-155	26.742	0
Cbx3	1.97902	1.84434e-155	26.734	0
Apex1	2.55449	1.41528e-154	26.6575	0
Rpl12	1.69736	1.54165e-154	26.6541	0
Nop56	2.17035	1.65931e-153	26.5647	0
Ppp1r14b	1.92564	1.58617e-152	26.4791	0
Rpl30	1.45881	1.64819e-152	26.4775	0
Srsf3	1.61524	4.34571e-152	26.4407	0
Hspa9	1.72038	2.49179e-151	26.3742	0
Rpl23a	1.73324	3.20017e-151	26.3646	0
Rrm1	3.04218	4.41399e-151	26.3522	0
Rpl5	1.52879	1.10747e-150	26.3171	0
Ybx3	1.92198	1.11107e-150	26.3168	0
Srsf7	1.79039	1.32476e-150	26.3099	0
Klf5	2.03923	2.42251e-150	26.2868	0
Abhd14a	2.10639	9.10424e-150	26.2363	0
Rpl21	1.43917	1.37034e-149	26.2205	0
Rpl18a	1.40169	1.70454e-149	26.212	0
Tfrc	2.13965	3.06231e-149	26.1895	0
Ccnb2	3.22472	3.26295e-149	26.1869	0
Cbx1	1.87037	5.49004e-149	26.1668	0
Tmem97	2.09267	2.06837e-148	26.116	0
Cenpa	2.86871	3.43918e-148	26.0963	0
Sema5a	3.13797	7.5556e-148	26.066	0
Rps14	1.16059	7.60729e-148	26.0656	0
Rpl17	1.48266	9.58727e-148	26.0565	0
Cenpf	3.91924	1.03684e-147	26.0533	0
Kcnq1	2.60284	1.29143e-147	26.0447	0
Fbl	1.88637	1.63349e-147	26.0355	0
Rpl9	1.4212	1.87216e-147	26.0301	0
Snrpd2	1.53763	2.11427e-147	26.0252	0
Rpl22	1.48463	2.11427e-147	26.0251	0
Hjurp	1.95989	2.70209e-147	26.0155	0
Bcl7c	2.0137	2.95544e-147	26.0119	0
Cenpv	1.90874	8.53917e-147	25.9709	0
Nudt21	1.88429	9.48772e-147	25.9667	0
Lyar	2.21361	2.18855e-146	25.9342	0
Rps28	1.58818	4.53444e-146	25.906	0
Lbr	2.02331	1.44484e-145	25.8609	0
Ssrp1	1.96968	4.50598e-145	25.8168	0
Mif	1.66482	5.13837e-145	25.8115	0
Cdo1	3.8205	5.58704e-145	25.8081	0
Rps15	1.36822	1.15361e-144	25.7799	0
Snrpb	1.60812	1.67172e-144	25.7653	0
Npm3	1.851	2.42408e-144	25.7508	0
Tomm20	1.54103	3.5773e-144	25.7355	0
Pa2g4	1.85188	7.87788e-144	25.7047	0
Eif5a	1.41014	3.58119e-143	25.6456	0
Rpl11	1.35648	4.93466e-143	25.633	0
Tcp1	1.70777	5.74426e-143	25.6269	0
Rpl41	1.07201	5.79058e-143	25.6264	0
Rps13	1.49565	4.9347e-142	25.5426	0
Mrps5	1.92719	5.69229e-142	25.5369	0
Socs2	1.86092	1.39903e-141	25.5015	0
Rpl36	1.44127	1.91194e-141	25.4891	0
Rbbp7	1.84854	3.09157e-141	25.4701	0
Dpy30	1.71128	5.29126e-141	25.4489	0
Rps16	1.41038	5.52024e-141	25.447	0
Srsf2	1.43372	6.86967e-141	25.4383	0
Rps9	1.53397	1.72718e-140	25.4019	0
Rbp7	2.7977	2.82733e-140	25.3824	0
Hook1	1.78114	3.78553e-140	25.3707	0
Ppil1	2.25748	3.80709e-140	25.3704	0
Btf3	1.18493	2.02276e-139	25.3044	0
Rpl34	1.42757	2.98271e-139	25.2889	0
Pdap1	1.65509	3.60924e-139	25.2812	0
Hsp90aa1	1.63138	3.33107e-138	25.193	0
Bzw2	1.99753	3.33107e-138	25.193	0
Eif3a	1.66254	4.89389e-138	25.1776	0
Gm10020	1.76318	2.61671e-137	25.1108	0
Lsm7	1.84383	2.77429e-137	25.1083	0
Timm9	2.03481	6.69395e-137	25.0731	0
Gm8186	1.83977	1.00365e-136	25.0568	0
Aqp1	2.27634	1.59594e-136	25.0382	0
Smc1a	2.00321	3.41273e-136	25.0077	0
Rps21	1.56204	4.91861e-136	24.993	0
Cftr	1.90047	1.27295e-135	24.9548	0
Hnrnpd	1.72476	1.63765e-135	24.9446	0
Kpnb1	1.81322	1.83577e-135	24.9398	0
Emg1	1.58082	6.61331e-135	24.8883	0
Hells	3.40603	7.62474e-135	24.8825	0
Gmnn	2.06468	1.63526e-134	24.8517	0
Cdk1	3.10921	2.29518e-134	24.8379	0
Hopx	1.96498	3.74108e-134	24.8181	0
Sae1	1.92109	5.5338e-134	24.8022	0
Gcsh	1.89978	5.85222e-134	24.7998	0
Racgap1	3.21913	1.54916e-133	24.7604	0
Mrpl12	1.55169	3.29325e-133	24.7298	0
Tsen34	1.94458	3.67678e-133	24.7252	0
Idh2	1.94161	6.09509e-133	24.7047	0
Trp53	1.95533	1.16473e-132	24.6783	0
Mcm7	2.43897	3.71419e-132	24.6312	0
Nfia	2.38855	3.71534e-132	24.6311	0
Anp32e	1.98258	3.94348e-132	24.6285	0
Nop58	1.9948	6.85203e-132	24.606	0
Hes1	1.9466	1.2032e-131	24.583	0
Rpl39	1.47458	1.64676e-131	24.5701	0
Rangap1	2.01772	6.50507e-131	24.514	0
Pdcd4	1.80656	9.52519e-131	24.4984	0
Far2	2.35457	1.00876e-130	24.4959	0
Rcc2	1.98513	1.68303e-130	24.4749	0
Cenpe	3.78562	4.93703e-130	24.4306	0
Fkbp3	1.87893	1.38617e-129	24.3883	0
Usp1	1.9977	1.40973e-129	24.3874	0
Mrps28	1.84309	1.75234e-129	24.3784	0
Rps26	1.24738	1.93244e-129	24.3742	0
Ezh2	2.15893	2.74647e-129	24.3597	0
Nedd4	1.78245	6.0081e-129	24.3275	0
Ssbp1	1.83797	6.06278e-129	24.3269	0
H1f0	1.77484	7.04912e-129	24.3206	0
Gnl3	2.32562	1.22853e-128	24.2977	0
Mrpl18	1.56098	2.14836e-128	24.2746	0
Rps23	1.48956	6.37511e-128	24.2296	0
Ndufc2	1.56613	8.84426e-128	24.216	0
Rbmxl1	1.95918	8.94569e-128	24.2154	0
Phb	1.75456	1.80538e-127	24.1863	0
Ncapd2	3.33672	3.3794e-127	24.1603	0
Mt1	1.73605	7.2795e-127	24.1283	0
Rps27a	1.32447	9.14864e-127	24.1187	0
Lig1	2.79677	1.07193e-126	24.112	0
Isyna1	2.11339	1.51442e-126	24.0975	0
Hnrnpu	1.45626	3.46545e-126	24.0631	0
Cct4	1.55081	5.42772e-126	24.0443	0
Eif1ax	1.5941	8.37785e-126	24.0262	0
Cit	3.57444	1.29174e-125	24.008	0
Rps11	1.3036	1.40468e-125	24.0044	0
Ppih	1.91783	6.16854e-125	23.9427	0
Raly	1.49696	1.96777e-124	23.8941	0
Lsm6	1.58669	2.09921e-124	23.8913	0
Mad2l1	2.73578	2.17179e-124	23.8897	0
Chchd1	1.50742	2.94948e-124	23.8768	0
2700029M09Rik	2.03383	3.36071e-124	23.8712	0
Nop10	1.42174	6.38548e-124	23.8442	0
Mcm5	2.60748	7.40372e-124	23.8379	0
Fads1	3.04567	3.32288e-123	23.7747	0
Mrpl38	1.78165	9.90116e-123	23.7286	0
Nudcd2	1.74716	1.00678e-122	23.7278	0
Rpia	1.84675	1.23882e-122	23.7189	0
Marcks	1.79146	2.41122e-122	23.6908	0
Pcbp2	1.24847	3.05876e-122	23.6806	0
Nap1l1	1.7792	3.53505e-122	23.6744	0
Hint1	1.25772	3.59592e-122	23.6735	0
Nusap1	3.96393	4.24508e-122	23.6664	0
Lage3	1.67532	5.23683e-122	23.6574	0
Dnajc9	2.03511	5.26674e-122	23.6571	0
Pbk	3.14205	7.20032e-122	23.6437	0
Atp5g1	1.66127	4.03087e-121	23.5708	0
Nono	1.47637	5.37293e-121	23.5585	0
Polr2h	1.79641	6.75602e-121	23.5486	0
Ccnd1	1.91319	9.69481e-121	23.5332	0
Trim2	1.65452	1.17008e-120	23.5251	0
Nhp2l1	1.53074	1.46861e-120	23.5153	0
Cdc20	3.10095	2.33303e-120	23.4955	0
Tomm7	1.15335	3.04107e-120	23.4841	0
Cdk6	2.02249	1.67596e-119	23.4114	0
Maz	1.72029	2.09264e-119	23.4018	0
Wbp5	1.7375	2.16799e-119	23.4001	0
Slc7a1	2.10332	3.39538e-119	23.3809	0
Psmg3	1.937	3.92183e-119	23.3746	0
Cdx1	1.65142	1.23214e-118	23.3255	0
Lgals2	1.81546	1.88282e-118	23.3073	0
Smyd2	2.08343	1.94602e-118	23.3057	0
Hnrnpr	1.66134	2.28745e-118	23.2987	0
Dhrs4	1.65006	2.54778e-118	23.2939	0
Rfc4	2.66893	2.87184e-118	23.2887	0
Srsf1	1.51803	4.92935e-118	23.2654	0
Smc3	1.84983	5.29441e-118	23.2622	0
Prc1	3.46715	5.97365e-118	23.2569	0
Eif4a1	1.25397	6.31857e-118	23.2544	0
Topbp1	2.42952	6.46028e-118	23.2533	0
Naa10	1.60243	2.04429e-117	23.2037	0
Sgol1	3.62199	2.43925e-117	23.1959	0
Atad3a	1.92436	3.06599e-117	23.186	0
Tcof1	2.24499	4.8309e-117	23.1663	0
Ola1	1.60466	7.52177e-117	23.1471	0
Adck3	2.23173	7.75304e-117	23.1457	0
Ipo7	1.72921	1.05616e-116	23.1322	0
Rpl26	1.34689	1.94693e-116	23.1057	0
Gm10073	1.62994	2.25112e-116	23.0993	0
Naa50	1.68255	2.30995e-116	23.098	0
Dnajc2	1.70272	2.36506e-116	23.0969	0
Uaca	1.8924	2.41345e-116	23.0959	0
Rad21	1.59576	3.13083e-116	23.0844	0
Mrps14	1.48255	3.4304e-116	23.0804	0
Rnaseh2c	1.52504	4.69529e-116	23.0667	0
H2afy	1.43204	1.06351e-115	23.031	0
Vars	1.9375	1.22464e-115	23.0248	0
Stra13	1.46152	2.55602e-115	22.9928	0
Serf1	1.85603	3.80794e-115	22.9753	0
Park7	1.4259	4.57663e-115	22.9672	0
Pkig	1.52002	4.75338e-115	22.9655	0
Kif23	3.28066	5.42536e-115	22.9596	0
Timm50	1.77846	7.16446e-115	22.9474	0
Ehf	1.85557	8.7335e-115	22.9387	0
Hsd17b10	1.58243	1.23061e-114	22.9236	0
l7Rn6	1.77418	1.87414e-114	22.9052	0
Rp9	1.4881	2.33641e-114	22.8955	0
Auts2	2.4847	2.53768e-114	22.8918	0
Metap2	1.45659	3.29605e-114	22.8802	0
Nolc1	1.97953	3.33863e-114	22.8796	0
Bdh1	1.67219	3.67433e-114	22.8753	0
Timm44	1.59507	3.91522e-114	22.8724	0
Dkc1	2.43347	3.91954e-114	22.8722	0
Stard7	1.65321	1.12357e-113	22.8261	0
Pold2	2.30791	1.67167e-113	22.8086	0
Eif2a	1.66342	2.56961e-113	22.7897	0
Dag1	1.60066	3.41021e-113	22.7772	0
Cmc2	1.68808	3.91124e-113	22.7711	0
Prim1	3.16541	6.22005e-113	22.7506	0
Erdr1	1.61366	9.16518e-113	22.7335	0
Paics	2.38376	9.97867e-113	22.7296	0
Ifrd2	1.87433	1.48275e-112	22.7121	0
Whsc1	2.12961	3.74488e-112	22.6713	0
Ilf2	1.7818	4.5729e-112	22.6624	0
Incenp	2.86367	7.80908e-112	22.6387	0
Mbd3	1.67902	1.23454e-111	22.6184	0
Larp1	1.55876	1.62024e-111	22.6063	0
Frat2	1.78336	1.73346e-111	22.6032	0
Cct2	1.44466	1.93287e-111	22.5983	0
Srrm1	1.41081	2.01388e-111	22.5963	0
Ddx46	1.62169	2.44608e-111	22.5876	0
Ewsr1	1.45667	3.69083e-111	22.5693	0
Snhg6	1.70003	4.68433e-111	22.5587	0
Eif4b	1.40968	5.08419e-111	22.555	0
Ddx39b	1.49604	5.12537e-111	22.5545	0
Mcm6	2.42293	5.65215e-111	22.5501	0
Actl6a	1.71851	6.21946e-111	22.5457	0
Clic6	2.58858	9.42854e-111	22.5272	0
Kif11	3.76915	9.61908e-111	22.5262	0
Mettl1	2.16877	1.02079e-110	22.5235	0
Ppm1g	1.53767	1.24319e-110	22.5146	0
Fundc2	1.64711	1.54878e-110	22.5048	0
Acp1	1.50029	2.10694e-110	22.491	0
Pttg1	2.25588	2.33724e-110	22.4863	0
Ndufab1	1.39572	2.53257e-110	22.4826	0
Mrpl28	1.48118	3.53873e-110	22.4677	0
Ppp1cc	1.39996	3.92233e-110	22.463	0
Mlxipl	1.62659	1.05737e-109	22.4188	0
Eny2	1.3572	1.13726e-109	22.4154	0
Gstm5	1.77234	1.99382e-109	22.3903	0
Nme1	1.42089	2.44738e-109	22.3811	0
Cse1l	2.06655	2.54099e-109	22.3793	0
Ccnb1	3.11849	3.39447e-109	22.3663	0
Eif3i	1.44741	3.59452e-109	22.3636	0
Siva1	1.79165	3.75209e-109	22.3616	0
Mrpl13	1.55673	4.62273e-109	22.3522	0
Smc6	1.57056	4.96401e-109	22.3489	0
Hnrnpm	1.38466	6.99761e-109	22.3335	0
Mcee	1.52087	7.71854e-109	22.329	0
Thoc7	1.40717	7.88802e-109	22.3279	0
Gcat	1.86154	8.10179e-109	22.3266	0
Atic	1.76767	9.03938e-109	22.3216	0
Syncrip	1.5885	1.91814e-108	22.2878	0
Nudc	1.47698	3.30832e-108	22.2633	0
Luc7l3	1.46217	4.0899e-108	22.2537	0
Polr1d	1.21367	5.16515e-108	22.2431	0
Haus4	2.60441	8.39646e-108	22.2212	0
Rps24	1.34684	1.33495e-107	22.2003	0
Lsm8	1.45383	1.80938e-107	22.1865	0
Mrps18b	1.64914	2.11903e-107	22.1793	0
1190007I07Rik	1.69104	2.12713e-107	22.179	0
Sfpq	1.3771	2.82644e-107	22.1661	0
Rps12-ps3	1.49327	3.26529e-107	22.1595	0
Baz1b	1.67541	3.72548e-107	22.1535	0
Pycrl	1.59655	8.52696e-107	22.1161	0
Tpx2	3.32432	8.68511e-107	22.1151	0
Brd3	1.74163	1.04149e-106	22.1068	0
Rfc5	2.36304	1.66079e-106	22.0857	0
Ndufb5	1.42646	1.8294e-106	22.0812	0
Mrps12	1.38179	2.13718e-106	22.0741	0
Srsf10	1.54016	3.73397e-106	22.0487	0
Pabpc4	1.73345	5.31465e-106	22.0326	0
Rnps1	1.55155	5.783e-106	22.0287	0
Eef2	1.03201	5.8713e-106	22.0279	0
Ndufaf2	1.72858	6.06942e-106	22.0263	0
Cct5	1.42328	6.38387e-106	22.0239	0
Aurkb	3.70459	7.18606e-106	22.0185	0
Uhrf1	2.73474	9.02823e-106	22.008	0
Ddx18	1.6559	1.58539e-105	21.9824	0
2810004N23Rik	1.9552	1.72543e-105	21.9785	0
Sms	1.61395	2.28697e-105	21.9656	0
Rpl13a	1.29239	2.30636e-105	21.9651	0
Cdx2	1.42011	2.49935e-105	21.9613	0
Cct3	1.46836	4.41167e-105	21.9354	0
Sumo2	1.29131	5.13623e-105	21.9284	0
Rpl37a	1.32911	5.91672e-105	21.9219	0
Ube2e3	1.61602	6.99776e-105	21.9141	0
Snrpd3	1.4393	7.74372e-105	21.9094	0
Knop1	1.72738	9.66038e-105	21.8992	0
Mrps9	1.62795	1.4104e-104	21.8819	0
Wdr83os	1.37851	1.48567e-104	21.8794	0
Mrps17	1.46068	1.78893e-104	21.8709	0
Tufm	1.53812	1.81045e-104	21.8702	0
BC003965	1.48352	1.81177e-104	21.8701	0
Coq2	1.68448	5.10292e-104	21.8227	0
Acat1	1.56779	8.73695e-104	21.798	0
Vdac1	1.40502	9.34101e-104	21.7948	0
Snrpa1	1.61575	9.6199e-104	21.7934	0
Gm4737	2.79258	1.25272e-103	21.7812	0
Rsl1d1	1.4941	1.39616e-103	21.7761	0
Snrnp40	1.67367	1.45197e-103	21.7742	0
Cd81	1.45668	1.52752e-103	21.7718	0
Eif3h	1.23993	1.54965e-103	21.7711	0
Atpif1	1.3161	1.82631e-103	21.7635	0
Otc	1.68473	1.98198e-103	21.7596	0
Nup62	2.16853	2.30566e-103	21.7526	0
Txn2	1.38053	2.50997e-103	21.7486	0
Serinc3	1.21661	3.66164e-103	21.7312	0
Prmt1	1.63703	4.0165e-103	21.7268	0
Bclaf1	1.4346	5.96226e-103	21.7086	0
Rps15a	1.45614	1.04567e-102	21.6826	0
Fam195a	1.70598	1.06264e-102	21.6818	0
Gm10076	1.19908	1.20299e-102	21.6759	0
Farsb	1.63844	1.62147e-102	21.6621	0
0610010K14Rik	1.64296	2.08207e-102	21.6505	0
Fam136a	1.52818	2.22285e-102	21.6474	0
Mrpl2	1.54178	2.82719e-102	21.6362	0
Vsig10	1.9635	2.90412e-102	21.6349	0
Cyc1	1.40647	3.16015e-102	21.6309	0
Tsfm	1.78565	3.48074e-102	21.6263	0
Cox7c	1.16825	3.78751e-102	21.6223	0
Cox7a2l	1.21608	4.60201e-102	21.6132	0
Ptges3	1.34883	5.22744e-102	21.6073	0
Fermt1	1.68349	5.61138e-102	21.6039	0
Ifitm3	2.49141	6.6306e-102	21.5961	0
Stt3b	1.43528	6.95641e-102	21.5938	0
Hdac2	1.62255	1.50715e-101	21.558	0
Esrp1	1.64601	1.71679e-101	21.5518	0
Timm10	1.54577	2.35614e-101	21.5371	0
Mrpl23	1.38222	2.5208e-101	21.5339	0
Nfix	2.49457	2.69788e-101	21.5306	0
Melk	3.17498	2.73111e-101	21.53	0
Tmem261	1.52273	2.81977e-101	21.5284	0
Thra	1.53105	4.82526e-101	21.5034	0
Upf3b	1.62691	5.20134e-101	21.4998	0
Smarca5	1.41727	6.22241e-101	21.4914	0
Dhx9	1.49613	6.28817e-101	21.4908	0
Hmmr	3.42039	6.87932e-101	21.4866	0
Prps2	1.89532	8.17523e-101	21.4785	0
Rad50	2.31356	8.73772e-101	21.4752	0
Mthfd1	2.32135	8.73772e-101	21.4752	0
Suclg2	1.44085	1.40595e-100	21.453	0
Atp13a3	1.57329	1.413e-100	21.4527	0
Fen1	2.4609	2.09023e-100	21.4344	0
Mpc2	1.38796	2.79865e-100	21.4207	0
Dnajc19	1.39258	4.61996e-100	21.3972	0
Mrpl37	1.62151	7.05604e-100	21.3774	0
Ndufa4	1.20359	8.30087e-100	21.3697	0
Agpat5	1.85137	1.04938e-99	21.3587	0
Eif3f	1.19246	1.20632e-99	21.3521	0
Asf1b	3.24632	1.30956e-99	21.3482	0
Larp7	1.65585	1.98658e-99	21.3286	0
Wdr43	1.854	2.80364e-99	21.3124	0
Man1a2	1.48426	3.15332e-99	21.3068	0
Pbx1	1.84278	5.76778e-99	21.2784	0
Nadk2	1.82955	6.44623e-99	21.2731	0
Sf3b5	1.33536	1.0865e-98	21.2485	0
Ywhae	1.159	1.27175e-98	21.241	0
Eif3l	1.40904	1.87731e-98	21.2227	0
Imp3	1.39496	1.97684e-98	21.2201	0
Rps29	1.27751	2.75209e-98	21.2045	0
Ruvbl2	1.91184	2.77812e-98	21.204	0
Tcf3	1.65831	3.26185e-98	21.1963	0
Ckap2l	3.62636	3.39509e-98	21.1944	0
Mrpl19	1.7451	3.97245e-98	21.1869	0
Mrpl35	1.45717	4.55543e-98	21.1803	0
Cetn3	1.48406	5.07673e-98	21.1751	0
U2surp	1.3932	5.56033e-98	21.1708	0
Elof1	1.32409	7.51506e-98	21.1565	0
Fam98b	1.96824	1.38739e-97	21.1274	0
Mrpl21	1.46441	1.9564e-97	21.1111	0
Srrt	1.51545	4.32477e-97	21.0735	0
Gins2	2.85774	4.35521e-97	21.073	0
Hnrnpa0	1.38069	4.62198e-97	21.0701	0
Dnajc15	1.37357	4.97355e-97	21.0666	0
Mrpl50	1.50407	5.41186e-97	21.0625	0
Uqcr10	1.10577	6.36648e-97	21.0546	0
Fgf1	2.6844	6.86436e-97	21.051	0
Ssna1	1.38207	8.91524e-97	21.0385	0
Hnrnpf	1.03568	1.1814e-96	21.0251	0
Pigyl	1.4485	1.67786e-96	21.0083	0
Srsf6	1.278	1.71321e-96	21.0073	0
Ndc1	2.73062	2.17276e-96	20.9959	0
Timm8a1	1.98284	2.64161e-96	20.9865	0
Sox4	2.32586	2.65038e-96	20.9863	0
Nrm	3.60703	3.18106e-96	20.9775	0
Emc8	1.60982	5.28062e-96	20.9533	0
Tacc3	2.9695	6.01236e-96	20.947	0
Rpl29	1.35423	6.95427e-96	20.94	0
Prelid2	1.69808	8.08673e-96	20.9328	0
Got2	1.50209	9.05894e-96	20.9273	0
Arhgap11a	2.42928	1.30058e-95	20.9099	0
Ptms	1.24568	1.40963e-95	20.906	0
Exosc8	2.14007	2.00886e-95	20.889	0
Qdpr	1.35017	2.59087e-95	20.8768	0
Anp32a	1.32654	2.59687e-95	20.8766	0
Dnmt1	2.23743	2.98424e-95	20.8699	0
Tipin	2.22718	4.44825e-95	20.8507	0
Swi5	1.19486	4.90482e-95	20.8459	0
Aurka	3.29642	4.96415e-95	20.8453	0
Thoc3	1.91061	5.21958e-95	20.8428	0
Gart	2.0954	6.69223e-95	20.8308	0
Magoh	1.4391	6.92432e-95	20.8291	0
Acin1	1.40229	1.44459e-94	20.7938	0
Snx7	1.45652	1.62413e-94	20.7881	0
Mlec	1.24044	1.65419e-94	20.7871	0
Smim11	1.3072	1.68595e-94	20.7861	0
Rrp15	2.14323	2.19066e-94	20.7734	0
Rtf1	1.2961	3.20559e-94	20.7551	0
Prpf19	1.55777	3.52489e-94	20.7504	0
Hnrnpdl	1.23691	5.37842e-94	20.73	0
Spc25	3.18157	7.43674e-94	20.7143	0
Bcl11b	1.72116	7.77823e-94	20.7121	0
Tpr	1.32199	8.72657e-94	20.7065	0
Slirp	1.2387	9.84245e-94	20.7006	0
Deptor	1.59839	1.82489e-93	20.6707	0
Cfdp1	1.33163	1.82613e-93	20.6705	0
Zak	2.26548	3.15123e-93	20.644	0
Nsun2	1.39825	4.90076e-93	20.6226	0
Glrx5	1.3706	5.26067e-93	20.6191	0
Lrpprc	1.69296	5.26427e-93	20.619	0
Eef1d	1.1553	5.75846e-93	20.6146	0
Pop5	1.33841	6.62602e-93	20.6077	0
Epb41l4aos	1.43137	6.73897e-93	20.6068	0
1110001J03Rik	1.37676	6.87202e-93	20.6058	0
Gm16286	1.32775	1.07567e-92	20.584	0
Strbp	1.52473	1.10343e-92	20.5827	0
Hnrnpc	1.19667	1.49833e-92	20.5678	0
Mcm3	2.68958	1.66647e-92	20.5625	0
Pbrm1	1.33859	1.96428e-92	20.5545	0
Tsn	1.36212	1.96891e-92	20.5543	0
Hmbs	1.63626	1.97486e-92	20.5541	0
Reep4	1.9666	2.51039e-92	20.5423	0
Dynll2	1.22486	2.51039e-92	20.5422	0
Nek2	3.49705	2.55493e-92	20.5412	0
Creg1	1.45486	2.56775e-92	20.5409	0
Rhno1	1.94316	2.8811e-92	20.5352	0
Mybbp1a	1.69349	3.49083e-92	20.5258	0
Gm9493	1.40126	5.0024e-92	20.5082	0
Agmat	1.84325	5.50755e-92	20.5034	0
Tmem14c	1.33804	6.58788e-92	20.4946	0
Ddx27	1.7471	8.03657e-92	20.4849	0
Scaf11	1.37276	1.14142e-91	20.4677	0
Zdhhc2	2.69356	1.20669e-91	20.4649	0
Sypl	1.30851	1.33704e-91	20.4599	0
Cdv3	1.34576	1.41626e-91	20.457	0
Tmem147	1.40715	1.43417e-91	20.4563	0
Ahsa1	1.41619	1.57139e-91	20.4518	0
Anapc11	1.3027	2.29593e-91	20.4332	0
Lonp1	1.71216	3.14988e-91	20.4176	0
Dbf4	2.40944	3.64242e-91	20.4105	0
Naa38	1.28204	4.38248e-91	20.4013	0
Tagln2	1.33832	5.99443e-91	20.3858	0
Stoml2	1.4206	6.87382e-91	20.379	0
Eprs	1.40213	7.13109e-91	20.3772	0
Itgb3bp	2.17743	1.37811e-90	20.3448	0
Cebpz	1.48074	1.55782e-90	20.3387	0
Aig1	1.37734	1.90194e-90	20.3288	0
Immt	1.32201	2.08143e-90	20.3243	0
1110008F13Rik	1.34877	2.47379e-90	20.3158	0
Parp1	1.65178	3.51378e-90	20.2985	0
Rnaseh2a	1.79753	3.79015e-90	20.2947	0
Tmem70	1.52734	6.03304e-90	20.2717	0
Pole3	1.33819	9.24393e-90	20.2506	0
Nipsnap1	1.47731	1.71844e-89	20.2199	0
Fxn	1.75695	1.73095e-89	20.2195	0
Aars	1.37015	1.79235e-89	20.2177	0
Kif4	3.49407	1.82663e-89	20.2167	0
Mrps35	1.39534	2.25148e-89	20.2063	0
Idh3a	1.38645	2.94544e-89	20.193	0
Anapc15	1.7503	3.02615e-89	20.1916	0
Psmg4	1.31886	4.54882e-89	20.1713	0
Polr1c	1.49032	5.0576e-89	20.1659	0
Eif3g	1.29215	5.37919e-89	20.1628	0
Mgst1	1.6494	5.60933e-89	20.1607	0
Hnrnpul1	1.27448	5.65383e-89	20.1602	0
Gjb1	1.73419	5.73757e-89	20.1594	0
Mrpl11	1.38881	5.9753e-89	20.1573	0
Rabl6	1.467	6.0697e-89	20.1565	0
Mrpl14	1.18545	6.09419e-89	20.1562	0
Mrto4	1.57669	7.88543e-89	20.1434	0
Prrc2c	1.28506	9.11605e-89	20.1361	0
Bccip	1.35143	1.04804e-88	20.1291	0
Xist	1.22912	1.05944e-88	20.1285	0
Mecr	1.77994	1.19186e-88	20.1226	0
Plk1	3.33349	1.70546e-88	20.1048	0
Aqp4	4.07325	1.75035e-88	20.1034	0
Eif3e	1.27066	2.11711e-88	20.0939	0
Mrps7	1.32419	3.00941e-88	20.0764	0
Rbm3	1.16877	3.10448e-88	20.0747	0
Smarcc1	1.58044	3.31065e-88	20.0715	0
Mrpl36	1.29064	5.2214e-88	20.0487	0
L1cam	2.41055	5.40874e-88	20.0469	0
Setd8	1.30634	5.94651e-88	20.0421	0
2510002D24Rik	1.39055	9.19333e-88	20.0204	0
Cdca2	3.55852	1.00446e-87	20.0159	0
Fubp1	1.31856	1.06309e-87	20.013	0
Mis18a	1.7103	1.74357e-87	19.9882	0
Brd8	1.47712	2.01189e-87	19.9809	0
Ect2	2.83155	2.99196e-87	19.9611	0
Chchd10	1.55609	3.18853e-87	19.9578	0
Psmd7	1.37113	3.3969e-87	19.9546	0
Pus1	1.61059	3.60151e-87	19.9516	0
Cdkn3	3.15387	3.89875e-87	19.9475	0
Fus	1.16126	4.28172e-87	19.9428	0
Mrpl55	1.33844	4.90293e-87	19.9359	0
Idh3b	1.35309	4.90293e-87	19.9359	0
Mrps24	1.19333	5.24145e-87	19.9324	0
Pfdn6	1.25477	9.67697e-87	19.9016	0
Eml4	1.38951	9.74708e-87	19.9012	0
Wbp11	1.3418	1.06138e-86	19.8968	0
Gipc1	1.54438	1.10201e-86	19.8949	0
Ddx39	1.45063	1.24925e-86	19.8885	0
St13	1.26006	1.39012e-86	19.8831	0
Nomo1	1.40581	1.5904e-86	19.8763	0
Nudt19	1.36363	2.24363e-86	19.8589	0
Apopt1	1.4248	3.03778e-86	19.8436	0
Ephb2	2.2733	3.19119e-86	19.8411	0
Pdha1	1.26326	3.67559e-86	19.8339	0
Ubap2	1.8447	4.9668e-86	19.8187	0
Mrps18a	1.25437	5.66369e-86	19.812	0
Akap1	2.05078	6.02355e-86	19.8088	0
Psma5	1.26836	6.67663e-86	19.8036	0
Cldn2	1.41694	6.88722e-86	19.8019	0
Snx5	1.23139	9.87165e-86	19.7837	0
Uqcr11	1.17963	1.09197e-85	19.7786	0
Rfc2	1.33532	1.29362e-85	19.7699	0
Mrps16	1.22093	1.34585e-85	19.7679	0
Prmt5	1.88997	1.3655e-85	19.7671	0
Mrpl49	1.40226	1.71475e-85	19.7555	0
Emc6	1.2376	1.83909e-85	19.7519	0
Nsmce4a	1.413	1.84475e-85	19.7517	0
Kif20b	3.53483	3.64319e-85	19.7172	0
Imp4	1.45823	3.71942e-85	19.716	0
Nsa2	1.22716	4.81809e-85	19.7028	0
U2af1	1.18698	5.81533e-85	19.6932	0
Zfp704	2.56383	6.40962e-85	19.6882	0
Tomm22	1.17647	6.60655e-85	19.6866	0
Osgep	1.59773	8.30709e-85	19.6749	0
Casc5	3.88259	1.01001e-84	19.665	0
Iars2	1.89858	1.02925e-84	19.6639	0
Ndufa8	1.23242	1.23052e-84	19.6548	0
Mrfap1	1.13263	1.59576e-84	19.6415	0
Pbdc1	1.48722	1.61181e-84	19.641	0
Coq7	1.50251	2.0759e-84	19.628	0
Hat1	2.02409	2.13211e-84	19.6265	0
Orc6	2.22938	2.81845e-84	19.6123	0
Prpf31	1.63481	3.65415e-84	19.599	0
Coa6	1.45294	4.14011e-84	19.5926	0
Rnf26	2.29735	4.2937e-84	19.5907	0
Vdr	1.41593	4.3601e-84	19.5898	0
Thrap3	1.28829	5.1799e-84	19.581	0
Ndufb11	1.15188	5.83869e-84	19.5748	0
Ptbp1	1.20871	7.23158e-84	19.5638	0
Xpo1	1.38458	7.86874e-84	19.5595	0
Oxa1l	1.35824	8.18589e-84	19.5574	0
Ten1	1.28128	8.88178e-84	19.5532	0
Snrnp25	1.30651	1.14237e-83	19.5402	0
Rif1	1.93704	1.22895e-83	19.5364	0
Rpl6l	1.34022	1.66633e-83	19.5208	0
Ssb	1.23183	1.7481e-83	19.5183	0
Kif22	3.04106	1.87514e-83	19.5147	0
Usp10	1.65777	2.01453e-83	19.5109	0
Smarcd2	1.25428	2.30275e-83	19.504	0
Rnaseh2b	2.23063	2.30769e-83	19.5038	0
Strap	1.24577	2.4606e-83	19.5005	0
Gfer	1.30449	2.81245e-83	19.4936	0
Fh1	1.44701	3.00246e-83	19.4902	0
C330027C09Rik	3.05264	3.35722e-83	19.4844	0
Nrarp	2.29163	3.76083e-83	19.4785	0
Stip1	1.41853	4.56963e-83	19.4685	0
Polr3k	1.41575	6.12795e-83	19.4534	0
Pstk	1.76619	9.4047e-83	19.4313	0
Cacybp	1.34094	1.15113e-82	19.4209	0
Mpzl1	2.06126	1.32905e-82	19.4134	0
Trmt1	1.48438	1.60125e-82	19.4037	0
Rpl27	1.2341	1.60669e-82	19.4035	0
Adcy6	1.6536	1.74439e-82	19.3992	0
Gtf3a	1.28243	2.20743e-82	19.387	0
Cct8	1.26107	2.58795e-82	19.3788	0
Esf1	1.62482	2.84463e-82	19.3739	0
Camk1d	1.48532	2.94725e-82	19.372	0
Dazap1	1.21444	2.95452e-82	19.3718	0
Cnbp	1.1275	5.14913e-82	19.343	0
Pafah1b3	1.26806	5.21339e-82	19.3423	0
Tcerg1	1.72026	5.66756e-82	19.3379	0
Uqcrc2	1.30474	5.73116e-82	19.3373	0
Cd3eap	2.70931	5.9505e-82	19.3353	0
Cuta	1.17891	6.93239e-82	19.3274	0
Snrpa	1.34182	8.53433e-82	19.3166	0
Prkrir	1.76556	8.88264e-82	19.3144	0
Gpatch4	2.06178	1.01905e-81	19.3072	0
Prdx3	1.283	1.32417e-81	19.2936	0
Ndufa10	1.27685	1.73424e-81	19.2796	0
Rpa2	1.76758	2.18807e-81	19.2675	0
Echs1	1.26297	2.21873e-81	19.2667	0
Denr	1.22116	2.42399e-81	19.2621	0
Ccdc58	1.30627	6.04393e-81	19.2146	0
Pank1	2.1047	6.71446e-81	19.2091	0
Zrsr2	1.39776	7.35634e-81	19.2043	0
Mrpl9	1.31764	8.7348e-81	19.1953	0
Rtcb	1.24676	9.04997e-81	19.1934	0
Gadd45gip1	1.22042	1.35788e-80	19.1723	0
Poldip2	1.46738	1.37767e-80	19.1714	0
Mogs	1.59011	1.38746e-80	19.171	0
Spag5	3.24689	1.43658e-80	19.1691	0
Snrpc	1.195	1.66583e-80	19.1614	0
Cers4	1.3461	1.79131e-80	19.1575	0
Eif3m	1.19624	1.93751e-80	19.1534	0
Hirip3	2.90196	2.11048e-80	19.1489	0
Snrnp70	1.21694	2.20198e-80	19.1466	0
Eif2s3x	1.21298	3.06422e-80	19.1293	0
Onecut2	1.63084	3.17541e-80	19.1274	0
Impa2	2.36768	3.40058e-80	19.1237	0
Clpp	1.25724	3.40375e-80	19.1236	0
Mat2a	1.19597	3.44269e-80	19.123	0
Mrpl15	1.2502	3.68564e-80	19.1194	0
Neil3	4.02778	4.27221e-80	19.1116	0
Pigr	1.72742	4.77429e-80	19.1057	0
Phf5a	1.15611	5.28147e-80	19.1004	0
Chd4	1.18955	6.8691e-80	19.0866	0
Ilf3	2.10906	7.20127e-80	19.0841	0
Trap1	1.54564	8.41703e-80	19.0758	0
Ncapg	2.49433	9.08162e-80	19.0718	0
Polr2j	1.12119	9.51755e-80	19.0693	0
Snw1	1.25996	1.08012e-79	19.0626	0
Mrpl57	1.19779	1.18585e-79	19.0576	0
Arhgef39	2.55808	1.2295e-79	19.0556	0
Raver1	1.38252	1.56427e-79	19.043	0
Nxt1	1.63697	1.90129e-79	19.0327	0
Mrpl51	1.20445	2.29808e-79	19.0226	0
Dnaja3	1.46145	2.7078e-79	19.014	0
Sarnp	1.21082	2.91646e-79	19.01	0
Hspa14	1.67227	3.77481e-79	18.9964	0
A430005L14Rik	1.5522	3.8753e-79	18.9949	0
Mpp6	1.71246	3.98576e-79	18.9934	0
Dtl	3.06646	4.20703e-79	18.9905	0
Eif3k	1.0263	4.23811e-79	18.99	0
Rcc1	2.00335	4.66278e-79	18.9849	0
Chchd3	1.26335	4.67721e-79	18.9847	0
Nob1	1.88419	6.40442e-79	18.9681	0
Trim59	2.59077	7.02185e-79	18.9632	0
Rbm25	1.12459	8.64552e-79	18.9522	0
Coq5	1.45774	8.89185e-79	18.9506	0
Mrps26	1.19487	9.64797e-79	18.9463	0
Matr3	1.14103	1.41121e-78	18.9261	0
Ndufaf4	1.3903	1.51026e-78	18.9225	0
Kif15	3.1902	1.53533e-78	18.9216	0
Tia1	1.3108	1.6124e-78	18.9189	0
Parp2	2.00244	1.64315e-78	18.9179	0
Ppid	1.51237	1.70478e-78	18.9159	0
Mrpl3	1.51488	1.82493e-78	18.9122	0
Arl6ip4	1.23474	1.85353e-78	18.9113	0
E2f4	1.39809	2.1576e-78	18.9033	0
Esco2	3.97013	2.46607e-78	18.8961	0
Arhgap32	1.40225	2.86071e-78	18.8882	0
Anapc13	1.14412	3.07508e-78	18.8844	0
Cox7b	1.17718	4.66561e-78	18.8623	0
Thap4	1.33826	5.03605e-78	18.8582	0
Sltm	1.21776	5.28004e-78	18.8556	0
Irf2bp2	1.20433	5.67845e-78	18.8517	0
Vrk1	1.90597	6.20185e-78	18.847	0
Ppargc1b	1.91893	6.798e-78	18.8421	0
Bola2	1.12375	7.11202e-78	18.8396	0
Chaf1a	3.37397	7.65748e-78	18.8356	0
Cops7a	1.35641	1.31602e-77	18.8069	0
Mrps25	1.25025	1.70639e-77	18.7931	0
Hcfc1	1.52647	2.17443e-77	18.7801	0
Ncaph2	1.23296	2.63674e-77	18.7698	0
Ncaph	3.3963	2.79743e-77	18.7666	0
Mrps10	1.38925	2.92879e-77	18.7641	0
Commd1	1.20143	3.58531e-77	18.7533	0
Lrig1	2.45683	3.96622e-77	18.7479	0
Ndufa5	1.12882	4.06201e-77	18.7466	0
Ctcf	1.24255	4.27567e-77	18.7438	0
Bola1	1.27282	4.74254e-77	18.7382	0
Lmo4	1.49629	6.28938e-77	18.7231	0
Nap1l4	1.24323	6.37557e-77	18.7223	0
Efna4	2.61363	8.50402e-77	18.7069	0
Ythdc1	1.19408	1.08182e-76	18.694	0
0610007P14Rik	1.21278	1.10124e-76	18.693	0
Mcm2	2.34852	1.17195e-76	18.6896	0
E2f8	3.35864	1.18514e-76	18.689	0
Lrrc31	2.52479	1.26539e-76	18.6854	0
Yae1d1	1.74413	1.28849e-76	18.6844	0
Suz12	1.37781	1.37531e-76	18.6809	0
Ttc3	1.17594	1.78341e-76	18.6669	0
Dap3	1.34219	2.47341e-76	18.6494	0
Glud1	1.21523	2.97479e-76	18.6395	0
Cdk2ap1	1.49992	3.01269e-76	18.6387	0
Car9	1.42512	3.94551e-76	18.6242	0
Ppif	1.47612	4.25353e-76	18.6201	0
Chrac1	1.17003	4.96811e-76	18.6118	0
Atad2	2.04431	5.09338e-76	18.6104	0
Syce2	2.60377	5.59844e-76	18.6052	0
Cfap20	1.48473	5.70878e-76	18.6041	0
Haus1	2.64645	6.39963e-76	18.5979	0
Grpel1	1.19388	7.0212e-76	18.5929	0
Pradc1	2.11033	1.04731e-75	18.5713	0
Mrpl34	1.2465	1.0973e-75	18.5688	0
Mrps22	1.86878	1.14934e-75	18.5662	0
Dhfr	1.75409	1.22739e-75	18.5626	0
Pnn	1.21297	1.29945e-75	18.5595	0
Akt1s1	1.3275	1.45761e-75	18.5533	0
Rfc3	2.18444	1.47305e-75	18.5527	0
Igbp1	1.1598	1.69364e-75	18.5451	0
Bola3	1.23046	1.73984e-75	18.5436	0
Thyn1	1.53717	1.88798e-75	18.5391	0
G6pc3	1.49726	1.99334e-75	18.5362	0
Ubap2l	1.14836	2.11398e-75	18.5329	0
Nuf2	3.32709	3.07679e-75	18.5127	0
Uba52	1.33092	3.31458e-75	18.5086	0
Hist1h2ae	3.43278	3.32481e-75	18.5084	0
Pik3r1	1.08915	3.3951e-75	18.5072	0
BC021891	2.01333	3.3985e-75	18.5071	0
Cep57	1.92149	3.47241e-75	18.5059	0
Cdc26	1.14288	3.83527e-75	18.5005	0
Dynlt1f	1.31323	3.92565e-75	18.4992	0
Hsph1	1.24382	4.13982e-75	18.4962	0
Polr2m	1.15678	4.13982e-75	18.4962	0
Gm2000	1.20774	4.28676e-75	18.4942	0
Vgll4	1.07055	4.47331e-75	18.4919	0
Exosc7	1.43971	4.78305e-75	18.4882	0
Cep164	1.85627	5.08087e-75	18.4849	0
Eif3b	1.16938	7.46499e-75	18.4641	0
Cebpzos	1.19087	7.66786e-75	18.4626	0
Idi1	1.35257	8.89965e-75	18.4545	0
Mrps30	1.55549	9.42201e-75	18.4513	0
Supt16	1.52963	1.24016e-74	18.4364	0
Mrpl41	1.21649	1.44806e-74	18.428	0
Seh1l	1.39033	1.6295e-74	18.4215	0
Nup85	2.33648	1.81503e-74	18.4156	0
Gtpbp4	1.33528	1.89257e-74	18.4133	0
Ndufa12	1.14073	1.93184e-74	18.4121	0
Mmd	1.13297	2.00545e-74	18.41	0
Zdhhc6	1.50641	2.07509e-74	18.4081	0
Dnajc8	1.10087	2.08644e-74	18.4077	0
Mis18bp1	3.73781	2.14997e-74	18.4061	0
Pdss1	1.72056	2.17584e-74	18.4054	0
Rbm17	1.18697	2.24673e-74	18.4036	0
Tfdp2	1.59178	2.31719e-74	18.4018	0
Tspan12	2.23611	2.37858e-74	18.4004	0
Rfc1	1.69175	2.48161e-74	18.398	0
Pdcd11	1.48705	2.87496e-74	18.39	0
Ash1l	1.22219	2.87496e-74	18.3899	0
U2af2	1.17005	2.945e-74	18.3886	0
Ptrh2	1.55233	4.06726e-74	18.371	0
Ddx21	1.21824	4.07744e-74	18.3708	0
Snrpb2	1.1591	4.98176e-74	18.3598	0
Rpl10	1.12213	5.19557e-74	18.3575	0
Xrn2	1.18472	6.60365e-74	18.3444	0
Senp6	1.21605	6.91122e-74	18.3418	0
Tmem11	1.26031	6.95922e-74	18.3414	0
Ppig	1.14887	7.8538e-74	18.3348	0
Srsf4	1.29455	9.95887e-74	18.3218	0
Naa20	1.24126	1.62873e-73	18.295	0
Bod1	1.56056	1.72403e-73	18.2918	0
Ndufb6	1.17863	2.17467e-73	18.2791	0
Cct7	1.15269	2.45755e-73	18.2724	0
Pts	1.21387	2.53931e-73	18.2705	0
Rad51	2.84397	2.82269e-73	18.2647	0
Dhx15	1.1621	2.85644e-73	18.264	0
Ndufb8	1.11379	3.06348e-73	18.2601	0
Eif3c	1.10331	3.58656e-73	18.2514	0
Sdhd	1.28195	3.69167e-73	18.2498	0
Eif5b	1.13452	3.69656e-73	18.2497	0
Atrx	1.17688	3.83176e-73	18.2477	0
Bckdk	1.38894	3.85488e-73	18.2473	0
Mrpl45	1.31782	3.86566e-73	18.2471	0
Cnih1	1.1613	4.04361e-73	18.2446	0
Mcm10	2.77946	5.39718e-73	18.2287	0
Rpl23a-ps3	1.20777	5.92827e-73	18.2235	0
Tfap4	2.17331	6.17365e-73	18.2212	0
Smarca4	1.23273	6.48016e-73	18.2185	0
Pitrm1	2.28654	8.5578e-73	18.2033	0
Kti12	1.55425	8.81573e-73	18.2016	0
Atp5a1	1.107	9.63109e-73	18.1967	0
Prkar2a	1.21891	1.0574e-72	18.1915	0
Bcas2	1.13144	1.0672e-72	18.1909	0
Clns1a	1.26438	1.13658e-72	18.1874	0
Nol7	1.10565	1.24162e-72	18.1825	0
Cdt1	2.45271	1.36229e-72	18.1774	0
Uba2	1.24589	1.44615e-72	18.1741	0
Zfp91	1.11892	1.8133e-72	18.1615	0
Sumo3	1.11095	2.02445e-72	18.1554	0
Bub3	1.32448	2.53151e-72	18.1431	0
Pcca	1.98265	2.84499e-72	18.1366	0
D10Jhu81e	1.23562	2.87547e-72	18.136	0
Gemin6	2.22706	3.18467e-72	18.1303	0
Phpt1	1.33796	3.58917e-72	18.1237	0
Ckap5	2.00063	3.63078e-72	18.123	0
Csad	2.35053	3.95245e-72	18.1183	0
Slbp	1.21664	5.27278e-72	18.1024	0
Kansl2	1.51958	5.92246e-72	18.0959	0
Pds5a	1.15451	6.09821e-72	18.0942	0
Pcbd1	1.14833	7.31201e-72	18.0842	0
Hnrnph1	1.06902	7.68577e-72	18.0814	0
Hp1bp3	1.16316	8.64919e-72	18.0748	0
Tmem176b	1.16292	1.08666e-71	18.0621	0
Amica1	1.51717	1.12635e-71	18.0601	0
Frrs1	1.38418	1.13771e-71	18.0595	0
Lhpp	1.84971	1.37681e-71	18.0489	0
Axin2	1.92473	1.39393e-71	18.0481	0
Mllt10	1.27586	1.47913e-71	18.0448	0
Rfwd3	1.62727	1.50666e-71	18.0437	0
Lmnb2	1.82879	1.88367e-71	18.0313	0
Limk2	1.41171	2.17004e-71	18.0234	0
Wdr77	1.4843	2.44894e-71	18.0167	0
Sf3a3	1.40927	2.72861e-71	18.0107	0
Abce1	1.42655	2.77449e-71	18.0097	0
Ppa2	1.30319	2.93606e-71	18.0065	0
Hnf4g	1.30456	3.12414e-71	18.003	0
Pck2	2.44835	3.38436e-71	17.9985	0
Uchl3	1.34421	3.51364e-71	17.9964	0
Asnsd1	1.29541	3.73427e-71	17.993	0
Mtx1	1.36365	4.46147e-71	17.9831	0
Ckap2	3.16377	4.68105e-71	17.9803	0
Abhd11	1.20101	4.9848e-71	17.9767	0
Ccl28	2.3106	5.32817e-71	17.973	0
Psmg2	1.55328	5.72478e-71	17.969	0
Gtf2a2	1.08533	5.77234e-71	17.9684	0
Cnot6	1.11962	5.99423e-71	17.9663	0
Adh5	1.25902	6.86041e-71	17.9588	0
Rrm2	2.38017	7.62369e-71	17.9528	0
Cenpm	2.02442	8.3071e-71	17.948	0
Shmt2	1.76721	9.14865e-71	17.9426	0
Sh2d4a	1.52499	1.06146e-70	17.9343	0
Prpf40a	1.15669	1.27722e-70	17.9239	0
Acyp1	1.47273	1.29563e-70	17.9231	0
Ddx1	1.26137	1.65084e-70	17.9095	0
Nop14	1.95351	1.72697e-70	17.907	0
Uchl5	1.30412	1.8749e-70	17.9023	0
Nifk	1.46076	2.09405e-70	17.8961	0
Sf3b3	1.28879	2.10171e-70	17.8958	0
Fzd5	1.33449	2.14117e-70	17.8947	0
Prdx2	1.09252	2.24048e-70	17.8921	0
Zbtb38	1.51665	2.44767e-70	17.8872	0
Naa15	1.22832	2.63127e-70	17.8831	0
Igf1r	2.9616	2.63862e-70	17.8829	0
Ccdc115	1.48489	2.71921e-70	17.8811	0
Ctbp1	1.06418	2.7615e-70	17.8802	0
Pold1	2.34391	3.59005e-70	17.8655	0
Mrps15	1.12413	3.60525e-70	17.8652	0
Bri3bp	1.23643	3.66548e-70	17.8643	0
Yif1b	1.64642	4.17641e-70	17.8569	0
Rps19bp1	1.12649	4.20977e-70	17.8564	0
Nlrp6	1.23126	4.33817e-70	17.8547	0
Noc2l	1.53663	5.26437e-70	17.8438	0
Fam60a	2.11808	5.53479e-70	17.841	0
Rexo2	1.21916	5.61105e-70	17.8402	0
Sf3b2	1.04666	6.98775e-70	17.8279	0
Grsf1	1.4286	7.51234e-70	17.8238	0
Gm10399	2.85353	1.001e-69	17.8076	0
Mpzl2	1.42435	1.28666e-69	17.7935	0
Dgcr2	1.27802	1.30621e-69	17.7926	0
Iqgap3	3.62977	1.31098e-69	17.7924	0
Armc10	1.56221	1.41444e-69	17.7881	0
Cops3	1.25801	1.49968e-69	17.7847	0
Aifm1	1.30522	1.71949e-69	17.777	0
Smco4	1.24121	1.77375e-69	17.7752	0
Huwe1	1.08871	2.06327e-69	17.7666	0
Eif3j2	1.41499	2.35863e-69	17.7591	0
Tamm41	1.95828	2.53285e-69	17.755	0
Pdlim1	1.19026	2.58008e-69	17.7539	0
Dohh	1.18021	2.88675e-69	17.7476	0
Glrx3	1.15486	3.30989e-69	17.7398	0
Pak1ip1	1.23205	3.64021e-69	17.7344	0
Dnph1	2.90687	3.71966e-69	17.7332	0
Gpx1	1.30941	4.34535e-69	17.7244	0
Smarcb1	1.23125	5.16628e-69	17.7146	0
Eif2s1	1.20825	6.01206e-69	17.706	0
Rbm10	1.43467	6.30597e-69	17.7033	0
Psma7	1.0284	6.98144e-69	17.6975	0
Tial1	1.15216	7.21923e-69	17.6956	0
Llph	1.08775	7.28892e-69	17.695	0
Pgls	1.08481	7.37184e-69	17.6943	0
Adsl	1.61435	7.67727e-69	17.6919	0
Polr2e	1.08503	8.01351e-69	17.6895	0
Rbfa	1.423	9.35531e-69	17.6807	0
Mrpl47	1.65157	1.04566e-68	17.6744	0
Atp5c1	1.11425	1.20339e-68	17.6664	0
Cuedc2	1.36413	1.49075e-68	17.6542	0
Mrpl4	1.16279	1.53051e-68	17.6527	0
Nr2c2ap	1.30473	1.69446e-68	17.6469	0
Ormdl2	1.10806	2.2318e-68	17.6312	0
Nfu1	1.33574	2.30428e-68	17.6294	0
Mrpl30	1.06095	2.5791e-68	17.623	0
Mrpl48	1.17428	2.87679e-68	17.6167	0
Eif3d	1.10713	3.40788e-68	17.607	0
Ncapd3	2.27714	4.17124e-68	17.5955	0
Zfp644	1.29953	7.13923e-68	17.5648	0
Cdkn2c	2.40198	8.90884e-68	17.5522	0
Prlr	1.20941	1.17267e-67	17.5365	0
Timm21	1.76225	1.2024e-67	17.5351	0
Gtf2i	1.13042	1.40423e-67	17.5262	0
Tra2a	1.0381	1.49517e-67	17.5226	0
Ptcd3	1.66858	1.64297e-67	17.5172	0
Kif20a	3.58257	1.66057e-67	17.5165	0
Polr2c	1.10344	1.66377e-67	17.5163	0
Bub1b	3.35673	1.7472e-67	17.5135	0
Ktn1	1.20248	2.007e-67	17.5055	0
Sox9	1.38591	2.38718e-67	17.4956	0
Sdsl	1.49171	2.53795e-67	17.492	0
Mgat4b	1.25101	2.59118e-67	17.4908	0
Coa3	1.02466	2.64107e-67	17.4897	0
Cenph	3.27236	2.88135e-67	17.4847	0
Utp3	1.28363	3.09609e-67	17.4805	0
Tfb2m	1.9892	3.10642e-67	17.4803	0
Ubtf	1.13988	3.45505e-67	17.4741	0
Npc2	1.04578	4.1106e-67	17.4641	0
Aadac	1.20701	4.17321e-67	17.4632	0
Mtch1	1.09873	4.18362e-67	17.463	0
Tmed1	2.933	4.61903e-67	17.4573	0
Hddc2	1.74488	5.48222e-67	17.4475	0
Pes1	1.40575	5.54386e-67	17.4468	0
4930427A07Rik	2.69635	6.06905e-67	17.4416	0
Zfp326	1.59721	9.92671e-67	17.4134	0
Gjb3	2.73353	1.17998e-66	17.4034	0
Zfp36l2	1.05173	1.54705e-66	17.3879	0
Slc1a3	4.07804	1.61772e-66	17.3853	0
Znhit3	1.81249	1.68266e-66	17.383	0
Smarce1	1.20252	1.68355e-66	17.3829	0
Usp14	1.2465	1.72298e-66	17.3815	0
Exosc5	1.19976	1.91049e-66	17.3755	0
Mtdh	1.08873	2.07212e-66	17.3708	0
Polr2d	1.57618	2.9025e-66	17.3514	0
Engase	2.08277	3.27938e-66	17.3444	0
Cisd2	1.04292	3.89553e-66	17.3344	0
Trim27	1.33102	4.3279e-66	17.3283	0
Mrpl44	1.51204	4.83089e-66	17.3219	0
Dlat	1.3087	8.41357e-66	17.2899	0
Psma4	1.09586	9.58144e-66	17.2824	0
Larp4	1.17892	1.17111e-65	17.2708	0
Mrpl46	1.31347	1.17303e-65	17.2706	0
Msra	1.15535	1.1927e-65	17.2696	0
B230219D22Rik	1.15531	1.25968e-65	17.2664	0
Anln	3.52101	1.60202e-65	17.2524	0
Wdr89	1.02132	1.87358e-65	17.2433	0
Thumpd1	1.81894	2.17287e-65	17.2347	0
Gm10260	1.5112	2.27819e-65	17.2319	0
Pabpn1	1.19867	2.4092e-65	17.2286	0
Rpl13-ps3	1.05294	2.58179e-65	17.2245	0
Rps6kb1	1.22831	2.86092e-65	17.2185	0
Ankrd10	1.23091	2.86165e-65	17.2185	0
Tmx2	1.27952	2.98451e-65	17.216	0
Sort1	1.29045	3.12817e-65	17.2132	0
Rab3ip	1.30156	3.58804e-65	17.2052	0
Gm14698	1.58162	3.79721e-65	17.2019	0
Gspt1	1.07583	3.92521e-65	17.1999	0
Hmga2	3.37756	4.72219e-65	17.1892	0
Zfhx3	1.88212	4.80633e-65	17.1881	0
Tm2d2	1.14101	5.31455e-65	17.1822	0
Acbd6	1.16997	5.38388e-65	17.1814	0
Mrpl32	1.09515	5.79717e-65	17.177	0
Anapc1	1.2951	6.27326e-65	17.1724	0
Wls	1.15806	6.44692e-65	17.1708	0
Suv39h1	2.5214	6.87871e-65	17.1669	0
Uck2	1.64228	6.98957e-65	17.166	0
Ankrd11	1.06685	8.9807e-65	17.1514	0
Rbbp4	1.05087	9.90093e-65	17.1456	0
Peo1	1.79649	1.04588e-64	17.1424	0
Rrs1	1.60239	1.07954e-64	17.1405	0
Pin1	1.076	1.15108e-64	17.1367	0
Ndufb9	1.02454	1.34556e-64	17.1276	0
Oard1	1.09431	1.44099e-64	17.1236	0
Pla2g12a	1.7612	1.5667e-64	17.1187	0
Ftsj3	1.64192	1.70287e-64	17.1137	0
Celf1	1.0341	1.71413e-64	17.1133	0
Rsrc1	1.56011	1.83459e-64	17.1093	0
Magohb	1.49723	1.95542e-64	17.1056	0
Ngfrap1	1.12256	2.11591e-64	17.1009	0
Pgap2	1.40511	2.3404e-64	17.0949	0
Sdhc	1.10582	2.86155e-64	17.0832	0
Slc1a1	1.71356	4.06124e-64	17.0627	0
2310039H08Rik	1.1278	4.11728e-64	17.0618	0
Kif2c	3.77658	4.27956e-64	17.0595	0
Mfge8	1.67044	4.65531e-64	17.0545	0
Dcps	1.68358	5.30102e-64	17.0469	0
Galk1	1.34192	6.00792e-64	17.0395	0
Mesdc2	1.24836	7.86508e-64	17.0237	0
Stag1	1.35617	8.18557e-64	17.0213	0
Zranb2	1.15147	8.25752e-64	17.0208	0
Nfs1	1.31575	8.56111e-64	17.0186	0
Foxm1	3.1809	9.51165e-64	17.0124	0
Bri3	1.02373	9.71666e-64	17.0111	0
Srpk1	1.06193	1.20781e-63	16.9983	0
Top1	1.01023	1.26005e-63	16.9958	0
Kars	1.0811	1.28227e-63	16.9947	0
Aldh18a1	1.16738	1.30595e-63	16.9936	0
Ccar1	1.10788	1.33371e-63	16.9923	0
Bod1l	1.29116	1.3576e-63	16.9912	0
Ndufs7	1.02911	1.38343e-63	16.9901	0
Ggact	1.2304	1.44442e-63	16.9875	0
Aimp2	1.48327	1.64126e-63	16.9799	0
Ak6	1.39065	1.68897e-63	16.9782	0
Dpm3	1.00333	2.21257e-63	16.9623	0
Rwdd1	1.05057	2.33338e-63	16.9591	0
Ndufs2	1.08555	2.3946e-63	16.9576	0
Rnf126	1.27045	2.92315e-63	16.9458	0
Rad54l	3.86197	2.94474e-63	16.9453	0
Arhgef12	1.6164	3.53214e-63	16.9346	0
Cmc1	1.0402	4.12704e-63	16.9254	0
Uhrf2	1.28004	4.187e-63	16.9245	0
Memo1	1.5794	5.44038e-63	16.9089	0
Plk4	2.28206	5.91214e-63	16.9039	0
Gps1	1.18871	5.93311e-63	16.9037	0
Pno1	1.35168	6.45446e-63	16.8987	0
Mtfp1	1.42254	6.54639e-63	16.8977	0
Cinp	1.83733	6.54639e-63	16.8977	0
Sigmar1	1.53577	7.04068e-63	16.8934	0
Nup37	2.24532	7.11571e-63	16.8927	0
Itga6	1.08464	7.54556e-63	16.8892	0
Ruvbl1	1.65372	8.05356e-63	16.8853	0
Utp14a	1.73937	9.37791e-63	16.8762	0
Las1l	1.49338	9.77805e-63	16.8737	0
Prpf4b	1.00296	1.13694e-62	16.8647	0
Fastkd2	2.08256	1.19773e-62	16.8615	0
Smn1	1.50476	1.20295e-62	16.8612	0
Ndufs8	1.08172	1.32986e-62	16.8552	0
Nr5a2	1.98367	1.37945e-62	16.8529	0
Tecr	1.07137	1.56843e-62	16.8453	0
Nudt2	1.44477	1.68877e-62	16.8409	0
Psmg1	1.5811	1.82921e-62	16.8361	0
Malsu1	1.08422	1.82921e-62	16.836	0
Psmd1	1.15955	2.05999e-62	16.8289	0
Samm50	1.10699	2.46261e-62	16.8182	0
Hnrnph3	1.17455	2.54524e-62	16.8162	0
Mrps33	1.00654	2.56879e-62	16.8156	0
Luc7l	1.20978	2.99581e-62	16.8065	0
Alkbh1	1.20299	3.03662e-62	16.8056	0
Akr7a5	1.16174	3.29299e-62	16.8008	0
Thumpd3	1.25059	3.37409e-62	16.7993	0
Mrps18c	1.05311	3.64406e-62	16.7947	0
Cox10	1.53532	7.39155e-62	16.7526	0
Mta1	1.72945	7.53238e-62	16.7515	0
Ppie	1.47975	7.60184e-62	16.7509	0
Mrps11	1.12404	7.96449e-62	16.748	0
Wdr74	1.32664	8.39169e-62	16.7449	0
Txnl1	1.05722	9.91816e-62	16.7349	0
Rps18-ps3	1.03075	1.09828e-61	16.7288	0
Zfp771	1.45943	1.17815e-61	16.7245	0
Rere	1.11572	1.55519e-61	16.7079	0
Mrps31	1.45564	1.60186e-61	16.706	0
Ptprk	1.5268	1.78448e-61	16.6996	0
Vdac3	1.05558	1.78981e-61	16.6993	0
Tmem242	1.12978	1.83166e-61	16.6979	0
Tardbp	1.02277	1.84356e-61	16.6975	0
Nudcd3	1.0002	1.89275e-61	16.6959	0
Prrc2a	1.05665	1.90299e-61	16.6955	0
Mum1	1.88467	1.94905e-61	16.694	0
Eri1	1.54358	2.39502e-61	16.6817	0
Ppan	1.56083	2.40733e-61	16.6813	0
Me2	1.07425	2.43729e-61	16.6805	0
Akap7	1.17291	2.46828e-61	16.6797	0
Cpsf2	1.40192	2.4883e-61	16.6792	0
Itpa	1.13243	2.79399e-61	16.6722	0
Noa1	1.98093	2.87614e-61	16.6704	0
Acat2	1.43787	3.07222e-61	16.6664	0
Snhg12	1.04515	3.13636e-61	16.6651	0
Usp7	1.11852	3.17282e-61	16.6644	0
Eftud2	1.30291	3.23646e-61	16.6632	0
Gpsm2	1.38281	3.39371e-61	16.6603	0
Cops5	1.10583	3.44882e-61	16.6593	0
Mettl9	1.01502	3.45635e-61	16.6591	0
Eef2kmt	1.59079	3.57509e-61	16.657	0
Rcl1	1.8492	3.7598e-61	16.654	0
Chchd6	2.345	4.67504e-61	16.6409	0
Pcm1	1.24399	5.63787e-61	16.6296	0
Nnt	1.36325	5.66075e-61	16.6293	0
Htatsf1	1.43682	6.27787e-61	16.623	0
Fam133b	1.15034	6.56988e-61	16.6203	0
Mtx2	1.12602	7.13008e-61	16.6153	0
Adk	1.25871	7.9448e-61	16.6087	0
Tmco1	1.03297	9.71622e-61	16.5966	0
Vegfb	2.55638	9.85238e-61	16.5957	0
Dld	1.07564	1.07881e-60	16.5902	0
Rab26os	1.53231	1.18598e-60	16.5845	0
Ncbp2	1.36046	1.30444e-60	16.5787	0
Ap1ar	1.07664	1.31322e-60	16.5783	0
Tbl1x	1.20318	1.34408e-60	16.5768	0
Hdac3	1.21715	1.59875e-60	16.5663	0
Lars	1.32501	1.6194e-60	16.5655	0
Cdkn2aipnl	1.19653	1.7439e-60	16.561	0
Ubn1	1.08145	2.15681e-60	16.5481	0
Gstz1	1.32056	2.27962e-60	16.5447	0
Psma1	1.01366	2.58196e-60	16.5371	0
1700021F05Rik	1.3073	2.89165e-60	16.5302	0
Amd1	1.13748	2.95407e-60	16.5289	0
Amot	2.02734	3.0217e-60	16.5274	0
Brix1	1.36036	3.11809e-60	16.5255	0
Ptges2	1.22457	3.30943e-60	16.5219	0
Pitx1	2.56246	5.29858e-60	16.4933	0
Nudt1	1.26959	5.42107e-60	16.4919	0
Atraid	1.1021	5.42711e-60	16.4918	0
Desi2	1.12829	5.79467e-60	16.4878	0
Aspm	3.55505	6.87506e-60	16.4774	0
Plagl2	1.40434	7.05811e-60	16.4758	0
Dhrs3	1.31065	7.75427e-60	16.47	0
Pcnt	1.83637	8.4918e-60	16.4645	0
Tex261	1.04684	9.29479e-60	16.4589	0
Tnpo3	1.20313	1.0195e-59	16.4533	0
Jagn1	1.19481	1.06616e-59	16.4505	0
Wdr12	2.00347	1.48599e-59	16.4303	0
Pcna	1.21769	1.49909e-59	16.4298	0
Hn1l	1.33184	1.63612e-59	16.4244	0
Sac3d1	1.31191	1.66586e-59	16.4233	0
Nr3c1	1.01969	1.6792e-59	16.4227	0
Gle1	1.32736	1.70747e-59	16.4217	0
Ndufb4	1.04937	1.71842e-59	16.4213	0
Bora	2.76188	1.91241e-59	16.4147	0
Cd320	2.04436	1.98816e-59	16.4123	0
Apoa1bp	1.05273	2.01788e-59	16.4114	0
Api5	1.11403	2.20039e-59	16.4061	0
Gon4l	1.17007	2.3197e-59	16.4028	0
Scml4	1.41803	2.49562e-59	16.3983	0
Nip7	1.32951	2.50896e-59	16.398	0
B3glct	1.74096	2.64634e-59	16.3947	0
Actn1	1.04204	3.10981e-59	16.3848	0
Paxip1	1.86379	3.11001e-59	16.3847	0
Fam234b	1.509	4.48903e-59	16.3624	0
Cnot1	1.00239	4.63084e-59	16.3604	0
Idh3g	1.08676	4.94716e-59	16.3563	0
Pom121	1.37823	5.10339e-59	16.3544	0
D030056L22Rik	1.85154	5.21083e-59	16.3531	0
Chtf8	1.17581	5.36125e-59	16.3513	0
Itpka	1.6301	6.83318e-59	16.3365	0
Zc3h18	1.25553	7.00443e-59	16.3349	0
Carnmt1	1.24326	7.42538e-59	16.3313	0
Bcl11a	2.06639	7.49639e-59	16.3307	0
Ndufv2	1.03822	8.18012e-59	16.3253	0
Chchd4	1.08935	8.68054e-59	16.3216	0
Hist1h1e	2.19322	1.06061e-58	16.3093	0
Ebna1bp2	1.02546	1.06179e-58	16.3091	0
Zfp422	1.71238	1.23041e-58	16.3001	0
Nipbl	1.0415	1.25591e-58	16.2988	0
Klf9	1.26569	1.42094e-58	16.2912	0
Ska1	3.06592	1.47334e-58	16.2889	0
Zcchc17	1.06843	1.5177e-58	16.2871	0
Tmem107	2.30845	1.85236e-58	16.2749	0
Ndufs1	1.08553	2.18436e-58	16.2647	0
Cpsf6	1.02441	2.31326e-58	16.2612	0
Fbxo5	2.95823	2.33591e-58	16.2605	0
Terf1	1.69215	2.48945e-58	16.2565	0
Gm5786	1.76205	2.55022e-58	16.255	0
Ppp5c	1.11336	2.67044e-58	16.2521	0
Nrtn	3.21479	3.33152e-58	16.2384	0
Pcmt1	1.02986	3.96664e-58	16.2276	0
Srek1ip1	1.01438	4.10914e-58	16.2254	0
Ndufs3	1.05933	4.34536e-58	16.222	0
Rbm14	1.29748	4.64121e-58	16.2178	0
Pgp	1.05634	4.65004e-58	16.2177	0
Pdk1	1.57597	5.0104e-58	16.213	0
Fars2	1.37784	5.26518e-58	16.2099	0
Tomm70a	1.03274	6.09435e-58	16.2009	0
Clcc1	1.6432	9.56487e-58	16.173	0
Sf3a1	1.20597	9.66813e-58	16.1723	0
Akr1c12	1.09739	9.7522e-58	16.1718	0
Aimp1	1.00454	1.076e-57	16.1657	0
Trim37	2.46783	1.12128e-57	16.163	0
Eif2b1	1.31983	1.48422e-57	16.1457	0
Zfand1	1.53434	1.71207e-57	16.1368	0
Ppp1r8	1.61901	1.75539e-57	16.1352	0
Uri1	1.31006	1.81433e-57	16.1331	0
Gcn1l1	1.27545	2.47616e-57	16.1138	0
Gmps	1.29466	2.50086e-57	16.1132	0
Shcbp1	3.15671	2.52254e-57	16.1126	0
Pus7	2.4205	2.72307e-57	16.1078	0
Iars	1.41713	3.03774e-57	16.101	0
Stard5	1.70095	3.41856e-57	16.0937	0
Twistnb	1.00141	3.66272e-57	16.0893	0
Yeats4	1.05154	3.71744e-57	16.0883	0
Asf1a	1.66986	3.83198e-57	16.0864	0
Slc16a1	1.28217	4.05981e-57	16.0828	0
Cep89	2.27052	4.06961e-57	16.0826	0
Urm1	1.1013	4.22108e-57	16.0803	0
Pusl1	2.31539	4.37025e-57	16.0781	0
Mbtd1	1.23057	4.49901e-57	16.0763	0
Mtch2	1.15027	4.72586e-57	16.0732	0
Slc44a1	1.01689	5.18835e-57	16.0673	0
Sdhaf1	1.04817	5.41894e-57	16.0646	0
Slc25a39	1.01414	5.47569e-57	16.0639	0
Wdr61	1.09166	6.23197e-57	16.0558	0
Dnajc11	1.21404	6.66343e-57	16.0516	0
Trmt6	1.23513	7.01762e-57	16.0483	0
Opa3	1.29699	7.75715e-57	16.042	0
Mt2	1.23371	1.21112e-56	16.0142	0
G2e3	2.18305	1.2625e-56	16.0116	0
Nmt1	1.09367	1.32215e-56	16.0087	0
Nit2	1.575	1.47816e-56	16.0016	0
Chd7	1.30318	1.68379e-56	15.9934	0
Cep55	3.05931	1.84062e-56	15.9878	0
Ndufaf6	1.99311	1.91414e-56	15.9854	0
Eed	1.16128	2.05292e-56	15.9809	0
Ndufc1	1.01293	2.09844e-56	15.9795	0
1500011K16Rik	1.0079	2.38915e-56	15.9713	0
Tcea3	1.10226	2.45027e-56	15.9697	0
Rpl7l1	1.07369	2.87549e-56	15.9597	0
Grn	1.06913	2.93992e-56	15.9582	0
Igsf8	1.81177	3.17545e-56	15.9534	0
Nup210	1.69749	3.30709e-56	15.9508	0
Nme6	1.65562	3.32356e-56	15.9505	0
Wdr46	1.47498	3.47824e-56	15.9476	0
Ascl2	3.23485	3.83883e-56	15.9413	0
Kitl	1.26833	4.11956e-56	15.9369	0
Ecsit	1.37795	4.36446e-56	15.9332	0
Ehmt1	1.35716	5.03551e-56	15.9242	0
Dnttip2	1.31963	5.90066e-56	15.9143	0
Cenpq	1.91974	5.96958e-56	15.9135	0
Psmd3	1.02078	6.72263e-56	15.906	0
Slco2b1	1.71199	7.18552e-56	15.9018	0
Nom1	1.56374	7.60664e-56	15.8982	0
Soat1	1.91039	9.52416e-56	15.884	0
Cnih4	1.06005	1.07117e-55	15.8765	0
Lipt2	2.46385	1.10179e-55	15.8747	0
Mettl16	1.60678	1.18394e-55	15.8701	0
Etl4	1.36287	1.95758e-55	15.8385	0
Pfas	2.15401	1.97832e-55	15.8377	0
E2f2	1.45765	2.08031e-55	15.8345	0
Gm561	1.01237	2.10503e-55	15.8338	0
Gfm1	1.57291	2.24438e-55	15.8296	0
Mlxip	1.2807	2.40391e-55	15.8252	0
Srek1	1.26258	2.52838e-55	15.822	0
Tlk1	1.08148	2.68442e-55	15.8182	0
Wdr18	1.26078	3.18094e-55	15.8075	0
Ankra2	1.23067	3.41504e-55	15.803	0
Irak1	1.14113	3.56707e-55	15.8002	0
Tns3	1.40225	4.73553e-55	15.7822	0
Sfrp5	4.02592	5.19693e-55	15.7763	0
Pola1	2.96245	5.47629e-55	15.773	0
Mycbp	1.05777	5.97157e-55	15.7674	0
Mpv17l2	1.03492	5.98734e-55	15.7672	0
Mrps6	1.13323	6.84031e-55	15.7588	0
Tex30	1.53973	7.0191e-55	15.7571	0
D2Wsu81e	1.53077	8.23654e-55	15.7469	0
Sssca1	1.07441	9.96718e-55	15.7348	0
Trnau1ap	1.0377	9.99347e-55	15.7346	0
2010300C02Rik	1.31456	1.02621e-54	15.7328	0
Rnf220	1.26817	1.17516e-54	15.7242	0
Rpl7a-ps5	1.03706	1.43034e-54	15.7117	0
Gins4	1.45025	1.52607e-54	15.7075	0
Exosc2	1.58613	1.54758e-54	15.7066	0
Cenpk	2.86097	1.55362e-54	15.7063	0
Sdha	1.07568	1.57194e-54	15.7055	0
Lad1	1.04605	1.61476e-54	15.7038	0
Grwd1	2.11459	1.77353e-54	15.6978	0
Ube2t	2.85187	1.78e-54	15.6975	0
Sgf29	1.69048	1.78695e-54	15.6972	0
Nfx1	1.17941	2.00006e-54	15.69	0
Ndufa9	1.06178	2.30552e-54	15.681	0
Parva	1.60055	2.75077e-54	15.6697	0
Atp1b3	1.03314	2.77543e-54	15.6691	0
Thap11	1.47847	2.94579e-54	15.6653	0
Rbm27	1.07696	5.31554e-54	15.6275	0
Rabggtb	1.06766	5.40504e-54	15.6264	0
Zdhhc21	1.27596	5.52789e-54	15.625	0
Prmt7	1.64049	5.56053e-54	15.6245	0
Cdc5l	1.02413	7.004e-54	15.6097	0
Ppp3cb	1.03325	8.34227e-54	15.5984	0
Rsl24d1	1.0652	8.51659e-54	15.5971	0
Clspn	2.99171	1.08611e-53	15.5814	0
Gid4	1.27411	1.28727e-53	15.5704	0
Akt1	1.00814	1.48154e-53	15.5614	0
Msh2	1.64025	1.56009e-53	15.5581	0
Suclg1	1.0163	1.62319e-53	15.5555	0
Alg8	2.24641	1.62825e-53	15.5552	0
Rexo1	1.10187	1.66634e-53	15.5537	0
Akap8	1.14278	1.68456e-53	15.553	0
Psip1	1.35094	1.71408e-53	15.5518	0
Mprip	1.04048	2.02337e-53	15.5412	0
Blvrb	1.06396	2.25485e-53	15.5342	0
Ccl25	1.27448	2.35059e-53	15.5315	0
2010111I01Rik	1.06061	2.60072e-53	15.5249	0
Cmss1	2.68214	2.60102e-53	15.5249	0
Cpsf4	1.54807	3.435e-53	15.507	0
Eef1e1	1.04695	3.45257e-53	15.5066	0
Pdcd2	1.18072	3.46159e-53	15.5064	0
Xrcc6	1.59099	3.67276e-53	15.5026	0
Nme2	1.01016	4.33099e-53	15.4918	0
Rpf1	1.11251	5.52321e-53	15.4761	0
Lipg	3.88708	5.877e-53	15.472	0
Brd7	1.03391	6.28142e-53	15.4677	0
Rragd	1.19882	7.29667e-53	15.4579	0
Hspa4l	1.20294	9.7813e-53	15.4389	0
Kif21a	1.93872	1.15813e-52	15.428	0
Aatf	1.73075	1.36176e-52	15.4175	0
Mgme1	2.67528	1.36733e-52	15.4171	0
Pwwp2a	1.44991	1.39801e-52	15.4157	0
Ylpm1	1.20487	1.47729e-52	15.4121	0
Atxn2	1.32689	1.73288e-52	15.4017	0
Bub1	3.36206	1.73438e-52	15.4016	0
Mccc2	1.90777	1.79847e-52	15.3992	0
Rbmx	1.35979	2.39487e-52	15.3806	0
Nfic	2.39044	2.9173e-52	15.3677	0
Gtf3c2	1.0326	3.40152e-52	15.3576	0
Kpna2	1.76943	3.57862e-52	15.3543	0
Cpt1a	1.11048	4.27792e-52	15.3426	0
Scrib	1.2568	4.74558e-52	15.3359	0
Dars	1.10717	5.26477e-52	15.329	0
Apitd1	2.34889	5.50978e-52	15.3261	0
Fcf1	1.11947	5.73847e-52	15.3233	0
Eci1	1.02231	7.62799e-52	15.3047	0
Slc35b2	1.21456	8.05345e-52	15.3011	0
Trip13	2.49652	8.17426e-52	15.3	0
0610009O20Rik	1.55902	8.39547e-52	15.2983	0
Arid2	1.15726	8.9007e-52	15.2944	0
Dna2	3.01958	9.13249e-52	15.2927	0
Yrdc	1.06912	9.95469e-52	15.2871	0
Atr	1.99423	1.06759e-51	15.2825	0
Ash2l	1.15085	1.07484e-51	15.282	0
Cntrl	1.47834	1.16551e-51	15.2767	0
Ccdc167	1.21833	1.33151e-51	15.2679	0
Car12	2.4851	1.41096e-51	15.264	0
Sfxn1	1.04295	1.44125e-51	15.2626	0
Txndc12	1.05962	1.55445e-51	15.2576	0
Aqr	1.13508	1.59837e-51	15.2557	0
Fam13a	1.19518	1.93922e-51	15.243	0
Cdpf1	1.22938	1.95714e-51	15.2424	0
Ctps	2.23374	1.95883e-51	15.2423	0
Slc1a5	1.06377	1.98617e-51	15.2414	0
Gnpat	1.30598	2.22842e-51	15.2338	0
Taf11	1.11179	2.30144e-51	15.2316	0
Cog8	1.09398	2.38497e-51	15.2292	0
Hax1	1.04265	2.97777e-51	15.2146	0
Mzt2	1.34147	3.28118e-51	15.2082	0
Haus8	2.24481	3.51166e-51	15.2037	0
Hipk2	1.0829	3.67196e-51	15.2007	0
Hnrnpll	1.1772	4.73295e-51	15.184	0
Ahcy	1.71334	4.77421e-51	15.1834	0
Cd302	1.113	5.19776e-51	15.1777	0
Rreb1	1.16187	5.92228e-51	15.169	0
Tbl3	1.42401	6.06493e-51	15.1674	0
Nol12	1.01741	6.56389e-51	15.1621	0
Chchd5	1.0142	7.88771e-51	15.15	0
Jade1	1.08062	8.41312e-51	15.1457	0
Kcnq1ot1	1.54236	8.72317e-51	15.1433	0
Pum3	1.32444	8.8205e-51	15.1425	0
Mphosph10	1.55606	1.02494e-50	15.1326	0
Cep295	2.19273	1.15434e-50	15.1247	0
Polr2b	1.20429	1.25683e-50	15.119	0
Pyurf	1.07088	1.34804e-50	15.1143	0
Gatad1	1.01376	1.36008e-50	15.1137	0
Tma16	2.03572	1.41647e-50	15.1109	0
Rpa1	1.06553	1.43539e-50	15.11	0
Cspp1	1.27082	1.54079e-50	15.1053	0
Plekha5	1.05067	1.74177e-50	15.0971	0
Rpp14	1.22876	2.0831e-50	15.0852	0
Ammecr1	1.64759	2.1486e-50	15.0831	0
Nop16	1.41781	2.35217e-50	15.0771	0
Rnf43	1.64486	2.40966e-50	15.0754	0
Ep400	1.05716	2.52241e-50	15.0724	0
Wdr5	1.45491	2.85218e-50	15.0641	0
Hacd2	1.30893	2.88736e-50	15.0632	0
Blmh	1.00433	2.92367e-50	15.0624	0
Mrpl22	1.17867	4.72936e-50	15.0303	0
Xrcc1	1.60573	4.82241e-50	15.029	0
Wwp1	1.56001	5.22867e-50	15.0236	0
Mms22l	2.64683	5.70689e-50	15.0177	0
Kdsr	1.1192	6.75996e-50	15.0064	0
Qsox2	2.19846	7.10562e-50	15.0031	0
Rbm26	1.16383	7.47535e-50	14.9996	0
Med9	1.0721	7.71948e-50	14.9974	0
Dus1l	1.07392	7.7598e-50	14.997	0
Gabpb2	1.24704	8.15242e-50	14.9937	0
Zc3h13	1.08811	8.23661e-50	14.993	0
Mrpl1	1.25136	1.32691e-49	14.9611	0
Cdca5	2.83319	1.34155e-49	14.9603	0
Cenpp	3.22473	1.34984e-49	14.9599	0
Nmt2	1.27235	1.4115e-49	14.9569	0
Upf3a	1.33061	1.54931e-49	14.9506	0
Pomt1	2.1481	1.55251e-49	14.9504	0
Lars2	1.11767	1.58481e-49	14.949	0
Rxrb	1.18452	1.82118e-49	14.9397	0
Pold3	1.6629	2.0278e-49	14.9324	0
Tcf19	2.99468	2.25287e-49	14.9253	0
Pdhx	1.47276	2.31852e-49	14.9234	0
Rbm28	1.20359	2.33226e-49	14.923	0
Igfbp4	1.82419	2.40539e-49	14.9209	0
Rdh11	1.40805	2.58264e-49	14.916	0
Fam117b	1.21514	2.68735e-49	14.9133	0
Gpn1	1.84555	2.73261e-49	14.9122	0
Kansl3	1.05568	2.85267e-49	14.9092	0
Tm2d3	1.14614	2.87301e-49	14.9087	0
Ncapg2	2.93832	5.73784e-49	14.8624	0
Tmem109	1.84634	7.01778e-49	14.8487	0
Hscb	1.14938	8.19603e-49	14.8382	0
Mcm4	1.89718	9.35966e-49	14.8292	0
Hrsp12	1.3127	1.05333e-48	14.8212	0
Notch1	2.05071	1.13042e-48	14.8164	0
Sapcd2	2.92582	1.53109e-48	14.7959	0
Parl	1.00726	1.53241e-48	14.7958	0
Syde2	3.01152	1.79769e-48	14.7849	0
Odf2	1.59745	1.8117e-48	14.7843	0
Atp5sl	1.1535	1.82929e-48	14.7837	0
Adra2a	3.15077	1.96424e-48	14.7788	0
Emc4	1.03304	2.02074e-48	14.7768	0
Ctc1	2.06704	2.3055e-48	14.7679	0
Zkscan1	1.28048	2.39804e-48	14.7652	0
Akip1	1.54514	2.6974e-48	14.7572	0
Anapc7	1.23896	2.87412e-48	14.7528	0
Igf2bp2	1.4238	4.2247e-48	14.7265	0
Qtrt1	1.65025	4.2247e-48	14.7265	0
Cep83	1.66446	4.45566e-48	14.7229	0
Rpp30	1.75917	4.5009e-48	14.7221	0
Mplkip	1.04813	4.75702e-48	14.7184	0
Sdccag8	1.06726	5.13063e-48	14.7132	0
BC005561	1.20124	5.17657e-48	14.7125	0
Bmyc	1.2892	5.19087e-48	14.7123	0
Cby1	1.55889	5.25972e-48	14.7114	0
Pde3a	1.34821	5.30556e-48	14.7108	0
Zc3h14	1.02507	5.36362e-48	14.7099	0
Ptcd2	1.19802	5.40098e-48	14.7094	0
Eea1	1.30153	5.41847e-48	14.7091	0
Gpn3	1.35053	5.96862e-48	14.7025	0
Ninj1	1.157	7.92661e-48	14.6831	0
Pigf	1.14172	8.18286e-48	14.6809	0
Hspbp1	1.27105	8.26966e-48	14.6801	0
Fasn	1.10022	8.72447e-48	14.6765	0
Ubac1	1.14117	1.04251e-47	14.6642	0
Fam210a	1.31877	1.35361e-47	14.6463	0
Helz	1.04897	1.39365e-47	14.6443	0
Srm	1.14959	1.51607e-47	14.6385	0
Exosc1	1.42664	1.66519e-47	14.632	0
Nup205	1.70552	1.72033e-47	14.6297	0
Syne2	1.24513	1.84824e-47	14.6248	0
Dhx32	1.10149	1.85551e-47	14.6245	0
2310001H17Rik	1.06609	1.9425e-47	14.6213	0
Ssbp4	1.17677	2.19043e-47	14.6131	0
Lmf2	1.69659	2.42879e-47	14.606	0
Rsbn1	1.32067	2.80156e-47	14.5962	0
0610009B22Rik	1.03546	2.92164e-47	14.5933	0
Tdg	1.01147	3.84885e-47	14.5743	0
Cln6	1.58287	4.18235e-47	14.5686	0
Mrrf	1.36718	4.7754e-47	14.5594	0
Prpf38a	1.02501	5.194e-47	14.5536	0
Aldh5a1	1.61613	5.94763e-47	14.5443	0
Yars2	1.89679	5.96115e-47	14.5441	0
Ttc32	1.45192	6.18672e-47	14.5415	0
Skp2	2.66526	6.40578e-47	14.5391	0
Telo2	1.91165	6.78794e-47	14.5351	0
Snx27	1.18316	7.19953e-47	14.531	0
Ahctf1	1.29184	7.74531e-47	14.5258	0
Ccdc86	1.44904	9.36156e-47	14.5127	0
Sap30	1.52023	1.07678e-46	14.5031	0
Ptpn2	1.09675	1.3008e-46	14.49	0
Ttk	3.65471	1.36344e-46	14.4867	0
Rps2-ps6	1.63359	1.4089e-46	14.4844	0
Appbp2	1.07205	1.42756e-46	14.4834	0
Mettl5	1.51722	1.4862e-46	14.4806	0
Myg1	1.22479	1.59295e-46	14.4758	0
Sin3a	1.30193	1.77617e-46	14.4683	0
Lrrc47	1.08196	2.19901e-46	14.4534	0
Saysd1	1.15814	2.21942e-46	14.4527	0
Ext2	1.09993	2.83394e-46	14.4358	0
Msl3	1.24381	3.16429e-46	14.4282	0
Gmcl1	1.01002	3.22416e-46	14.4268	0
Eefsec	1.51291	4.01675e-46	14.4116	0
Pcyox1	1.24267	4.64223e-46	14.4014	0
Nelfcd	1.2121	5.92798e-46	14.3845	0
Cpsf1	1.35807	5.99662e-46	14.3836	0
Fam111a	1.49725	6.10936e-46	14.3823	0
Supt20	1.1329	6.27377e-46	14.3804	0
Usp5	1.06512	6.752e-46	14.3752	0
Cenpl	1.68152	7.09424e-46	14.3718	0
Gm21887	1.73498	7.29975e-46	14.3697	0
2410002F23Rik	1.30879	7.81641e-46	14.365	0
Fxr1	1.00194	9.08174e-46	14.3544	0
Zfp664	1.06851	9.1867e-46	14.3536	0
Pelp1	1.61413	9.40734e-46	14.3519	0
Usp24	1.31326	1.05965e-45	14.3436	0
Apool	1.02944	1.08433e-45	14.342	0
Fance	1.89045	1.2023e-45	14.3347	0
Pithd1	1.02296	1.29761e-45	14.3294	0
Srpk2	1.033	1.30836e-45	14.3288	0
Dnaaf2	2.01872	1.46703e-45	14.3208	0
Rqcd1	1.2488	1.47092e-45	14.3205	0
Ctbp2	1.14978	1.69046e-45	14.3108	0
Zfp277	1.78388	2.04123e-45	14.2975	0
Mrps2	1.45142	2.13135e-45	14.2945	0
Polg	1.15315	2.2522e-45	14.2906	0
Noc4l	1.5218	2.27028e-45	14.29	0
Zzz3	1.252	2.63154e-45	14.2796	0
Slc22a1	1.07973	2.9132e-45	14.2725	0
Alkbh7	1.10842	3.05314e-45	14.2691	0
Tmem94	1.11165	3.22004e-45	14.2653	0
Mthfd2	1.04088	3.77976e-45	14.2541	0
Sart3	1.39341	4.85686e-45	14.2365	0
Rad51ap1	3.21603	5.48515e-45	14.2278	0
Gcdh	1.15377	5.96807e-45	14.2218	0
Nsmce2	1.22205	6.44773e-45	14.2164	0
Fiz1	1.19566	6.85003e-45	14.2121	0
Khsrp	1.12585	7.794e-45	14.203	0
Pole	3.20544	7.80964e-45	14.2028	0
Dctd	2.81656	7.81459e-45	14.2027	0
Ccnh	1.25979	8.27518e-45	14.1986	0
Ing2	1.04807	8.36221e-45	14.1979	0
Kifc1	3.04047	8.59032e-45	14.1959	0
Gtf2h3	1.58698	8.82865e-45	14.194	0
Tgs1	1.22346	8.88892e-45	14.1935	0
Kat2a	1.86484	1.18033e-44	14.1734	0
Cad	1.60704	1.18378e-44	14.1732	0
Ccnf	3.20991	1.38221e-44	14.1622	0
Pitx2	1.52309	1.59137e-44	14.1522	0
Bcl7a	2.31158	1.7162e-44	14.1468	0
Mrps27	1.78201	2.52218e-44	14.1196	0
Mpst	1.19309	2.63095e-44	14.1166	0
Dcakd	1.42917	3.00224e-44	14.1072	0
N6amt2	1.03541	4.36764e-44	14.0804	0
Nup88	1.14012	4.37536e-44	14.0803	0
1600002K03Rik	1.12346	4.48966e-44	14.0784	0
Ugt2b35	1.4725	6.01238e-44	14.0577	0
Hars	1.013	7.35705e-44	14.0433	0
1110004E09Rik	1.1094	8.08341e-44	14.0365	0
Usp22	1.07046	8.90076e-44	14.0296	0
Sephs1	1.2909	9.19204e-44	14.0272	0
Nop2	1.4025	9.7782e-44	14.0228	0
Dck	2.27678	1.00123e-43	14.0211	0
Ecd	1.36685	1.02862e-43	14.0191	0
Wbscr16	1.6985	1.13916e-43	14.0118	0
Dnajc22	1.07071	1.4004e-43	13.9971	0
Zdhhc16	1.32075	1.56581e-43	13.9891	0
Nup133	2.51047	1.89674e-43	13.9754	0
Arhgap19	2.73824	2.30941e-43	13.9613	0
Dot1l	1.01377	2.38099e-43	13.959	0
Trmt10c	1.44067	2.40508e-43	13.9583	0
Zfp871	1.26589	2.64046e-43	13.9516	0
Terf2	1.46036	2.76276e-43	13.9483	0
Cep192	1.92758	3.16894e-43	13.9383	0
Mettl2	2.18185	3.24799e-43	13.9365	0
Tgif1	1.0203	3.39142e-43	13.9333	0
Senp1	1.21702	3.78162e-43	13.9255	0
Chd6	1.11098	4.34116e-43	13.9154	0
Fam53a	1.12599	4.90394e-43	13.9065	0
Ltv1	1.24901	5.42926e-43	13.8992	0
Brcc3	1.05142	5.73301e-43	13.8951	0
Fem1b	1.1484	6.27911e-43	13.8886	0
2310033P09Rik	1.06415	6.69944e-43	13.8839	0
Aasdhppt	1.11572	8.19054e-43	13.8694	0
Poc1b	1.04526	9.29253e-43	13.8602	0
Steap2	2.608	9.45533e-43	13.859	0
9430016H08Rik	1.14651	9.72418e-43	13.8569	0
Sestd1	1.64363	1.09354e-42	13.8483	0
Ppwd1	1.77919	1.214e-42	13.8408	0
Pkmyt1	2.16278	1.25075e-42	13.8386	0
Ccdc61	1.76774	1.29985e-42	13.8358	0
4921524J17Rik	1.05045	1.36991e-42	13.8319	0
Chaf1b	2.72793	1.46797e-42	13.8269	0
Nde1	1.81618	1.67277e-42	13.8174	0
D10Wsu102e	1.46797	1.70426e-42	13.8161	0
Trim24	1.37767	1.98924e-42	13.8048	0
Usp39	1.172	2.57439e-42	13.7859	0
Fbxo3	1.00808	2.80177e-42	13.7797	0
Dlgap5	2.94665	3.67803e-42	13.7599	0
Mak16	1.10409	4.0462e-42	13.7529	0
Wdr76	2.73237	4.48845e-42	13.7453	0
Ncoa1	1.12952	5.3449e-42	13.7325	0
Coq6	1.34365	5.38745e-42	13.7319	0
Dnajc21	1.07908	6.35392e-42	13.7199	0
Sec61a2	1.4049	8.02805e-42	13.7027	0
Tars2	1.15902	9.12712e-42	13.6933	0
Acsl3	1.55232	1.02932e-41	13.6845	0
Nelfa	1.19762	1.1378e-41	13.6771	0
Nxt2	1.66164	1.22568e-41	13.6717	0
Bop1	1.07655	1.27118e-41	13.6689	0
Snrnp48	1.03229	1.30775e-41	13.6668	0
Tomm40l	1.26868	1.36564e-41	13.6637	0
Dars2	2.3999	1.46069e-41	13.6587	0
1700037H04Rik	1.23312	2.24597e-41	13.6272	0
Rwdd4a	1.04517	2.3093e-41	13.6251	0
Zfp637	1.17434	2.50111e-41	13.6192	0
Lzts2	1.45944	2.87138e-41	13.609	0
Erf	1.40364	2.90667e-41	13.6081	0
Naa40	1.48083	2.95411e-41	13.6069	0
Bphl	1.52697	2.96375e-41	13.6066	0
5730559C18Rik	1.0121	3.72052e-41	13.5898	0
Pgm2l1	1.33971	4.44536e-41	13.5767	0
Trub1	1.8266	4.63782e-41	13.5736	0
Acss1	1.26751	5.68978e-41	13.5585	0
Pds5b	1.51452	6.25074e-41	13.5516	0
Taf6	1.42109	6.41781e-41	13.5496	0
Alg14	1.49209	6.7211e-41	13.5461	0
Nup43	1.98583	6.82732e-41	13.5449	0
Xpo7	1.07858	7.27605e-41	13.5402	0
Ppp1r9a	2.18556	9.1118e-41	13.5235	0
Sdr39u1	1.26085	9.5587e-41	13.5199	0
Faf1	1.02861	1.01347e-40	13.5156	0
Fgfr1op	1.6659	1.06848e-40	13.5116	0
Prmt3	1.54294	1.3187e-40	13.496	0
Smpd4	1.90844	1.3582e-40	13.4938	0
Dock1	1.83672	1.40069e-40	13.4914	0
Mafg	1.02171	1.40157e-40	13.4913	0
Cask	1.01407	1.45838e-40	13.4884	0
Poc1a	2.08882	1.57284e-40	13.4828	0
Zcchc8	1.21815	1.78843e-40	13.4732	0
Etv6	1.39161	2.58319e-40	13.4458	0
Phgdh	1.52099	2.6661e-40	13.4435	0
Meaf6	1.09382	2.763e-40	13.4408	0
Dus3l	1.33596	2.97384e-40	13.4353	0
Prcp	1.3312	3.53611e-40	13.4223	0
Gtf2h4	1.7643	4.09104e-40	13.4114	0
Snx24	2.44619	5.03594e-40	13.3958	0
Tssc4	1.04816	5.06526e-40	13.3954	0
Mrpl16	1.01773	5.29852e-40	13.3919	0
Gm16586	1.38361	5.87354e-40	13.3842	0
Ldlr	1.02789	5.90643e-40	13.3838	0
Cpsf3	1.05699	6.02838e-40	13.3822	0
Faap100	1.54604	6.44574e-40	13.3771	0
Scaf4	1.3614	6.95759e-40	13.3713	0
Sun1	1.31374	7.52468e-40	13.3654	0
Kdm2b	1.13595	7.59942e-40	13.3647	0
Taf5l	1.25371	8.59277e-40	13.3555	0
Cd44	1.06268	8.80971e-40	13.3536	0
Timmdc1	1.11646	8.91821e-40	13.3527	0
Arl6ip6	1.132	9.08451e-40	13.3512	0
Sf3a2	1.21859	9.42661e-40	13.3485	0
Qser1	2.40645	1.17653e-39	13.3317	0
Mtfr1	1.04371	1.19202e-39	13.3307	0
Dhx30	1.02156	1.22388e-39	13.3287	0
Polr1a	1.81182	1.3494e-39	13.3213	0
Camta1	1.12509	1.46952e-39	13.3148	0
Nop9	1.28661	1.60072e-39	13.3083	0
Ivd	1.72585	1.6131e-39	13.3077	0
Hira	1.23375	2.65533e-39	13.2702	0
Tnfrsf11a	1.24584	2.79325e-39	13.2663	0
Zpr1	1.0651	3.5409e-39	13.2484	0
Cdc16	1.19922	3.55144e-39	13.2481	0
Vprbp	1.2947	3.58719e-39	13.2474	0
Ascc1	1.04682	4.21827e-39	13.2351	0
Qrsl1	1.68179	4.52746e-39	13.2297	0
Fktn	1.63218	4.59049e-39	13.2286	0
Urod	1.01265	5.32163e-39	13.2174	0
Ttyh3	1.04498	5.5365e-39	13.2144	0
Dbt	1.36517	5.79681e-39	13.2109	0
Hdgfrp2	1.05015	6.07438e-39	13.2073	0
Rgmb	1.96784	6.08983e-39	13.207	0
Rpf2	1.27092	6.12745e-39	13.2065	0
Rrp9	1.30632	6.88156e-39	13.1977	0
Prim2	2.14666	7.16501e-39	13.1946	0
Apmap	1.29814	7.9949e-39	13.1862	0
Mtif2	1.21997	8.11621e-39	13.185	0
Shisa2	1.90028	8.86556e-39	13.1782	0
Usp2	1.39761	1.04101e-38	13.166	0
Paip2b	1.49142	1.24912e-38	13.1521	0
Apoo	1.07633	1.32094e-38	13.1478	0
Btbd2	1.09095	1.40159e-38	13.1432	0
Prr11	3.83876	1.49723e-38	13.1381	0
Msh3	1.5243	1.54616e-38	13.1356	0
Ado	1.28325	1.85297e-38	13.1218	0
Ntmt1	1.22964	2.05162e-38	13.114	0
Nup93	1.6392	2.06945e-38	13.1133	0
Pkdcc	1.36479	2.09141e-38	13.1125	0
Med19	1.08335	2.33806e-38	13.104	0
Ipo9	1.6782	2.59055e-38	13.0961	0
Slf1	1.77103	2.65583e-38	13.0942	0
Rest	1.01681	2.68905e-38	13.0932	0
Polr3e	1.47353	2.79774e-38	13.0901	0
Pofut1	1.19322	2.91392e-38	13.0869	0
Mphosph8	1.07766	3.46569e-38	13.0737	0
Skiv2l2	1.19307	3.46569e-38	13.0737	0
Hist1h1b	3.90475	3.47444e-38	13.0735	0
Chtf18	3.17946	3.56632e-38	13.0714	0
Cnot10	1.14522	3.69394e-38	13.0687	0
Dmd	2.03406	3.81481e-38	13.0662	0
Tmem5	1.04092	3.98381e-38	13.0628	0
Fsd1l	1.28632	4.36834e-38	13.0558	0
Rbms2	1.13022	5.01958e-38	13.0451	0
Abcb8	1.06043	5.75756e-38	13.0346	0
Plch2	2.72467	6.83877e-38	13.0213	0
Ddx52	1.06162	6.89203e-38	13.0207	0
Ncbp1	1.07995	8.13351e-38	13.008	0
Cdc25b	1.91345	8.6938e-38	13.0028	0
Nol11	1.29229	8.96375e-38	13.0004	0
Krr1	1.26727	1.08923e-37	12.9854	0
N6amt1	1.59138	1.11133e-37	12.9838	0
Arhgef38	1.31872	1.28864e-37	12.9724	0
Prkci	1.2598	1.46257e-37	12.9627	0
Thoc1	1.34533	1.50689e-37	12.9603	0
Dhrs7	1.05385	1.51319e-37	12.9599	0
Fam58b	1.07462	1.59492e-37	12.9558	0
Gins1	1.71993	1.87834e-37	12.9432	0
Cab39l	1.03312	2.25504e-37	12.929	0
Ndufaf7	1.35723	2.25973e-37	12.9288	0
Pxylp1	1.92668	2.48225e-37	12.9215	0
Krt10	1.266	2.72539e-37	12.9143	0
Tiam1	3.237	2.79022e-37	12.9124	0
Cpsf3l	1.02521	2.7908e-37	12.9124	0
Arid5b	2.23224	2.92087e-37	12.9088	0
Phf20	1.55943	3.16562e-37	12.9025	0
Spdl1	2.90216	3.96845e-37	12.8849	0
Cyp2s1	1.02313	3.98412e-37	12.8845	0
Ddx10	1.12015	4.04076e-37	12.8834	0
Evi5	1.16019	4.68797e-37	12.8719	0
Cep44	1.57507	6.1476e-37	12.8506	0
Blvra	1.01978	6.24899e-37	12.8493	0
Nup155	1.95782	6.61506e-37	12.8448	0
Mycl	2.42825	6.79827e-37	12.8427	0
Dach1	2.37864	7.85749e-37	12.8313	0
Gkap1	2.10482	8.58434e-37	12.8244	0
Ap4m1	1.59804	9.55592e-37	12.816	0
Acss2	1.45975	1.11583e-36	12.8038	0
Colgalt1	1.0791	1.45759e-36	12.7829	0
Ung	2.47704	1.58374e-36	12.7763	0
Htra2	1.15687	1.63711e-36	12.7737	0
Ints10	1.64444	1.65168e-36	12.773	0
Uqcc1	1.26984	1.84238e-36	12.7644	0
Ece2	1.55621	1.89503e-36	12.7622	0
Zbtb44	1.28386	1.90716e-36	12.7617	0
Ttc13	1.06704	2.27033e-36	12.7479	0
Dtnbp1	1.15184	2.4486e-36	12.742	0
Phlpp1	2.18787	2.82694e-36	12.7307	0
Ticrr	3.59706	2.98122e-36	12.7265	0
Gkn3	4.0656	3.26606e-36	12.7192	0
Zbed3	2.60345	3.61033e-36	12.7113	0
Hdac11	1.42996	3.69867e-36	12.7094	0
Tox3	1.77692	3.81642e-36	12.7069	0
Lzts3	1.70848	3.99064e-36	12.7034	0
Tsen15	1.97167	4.90478e-36	12.687	0
Tmem218	1.93518	5.92183e-36	12.6721	0
Phax	1.01721	6.12729e-36	12.6694	0
Lrp4	2.13064	6.59738e-36	12.6634	0
Cenpu	3.14553	8.32263e-36	12.6451	0
C87436	1.33822	8.41478e-36	12.6442	0
Plce1	1.50859	8.501e-36	12.6434	0
Hsf1	1.52403	1.05171e-35	12.6265	0
Nvl	1.24326	1.10614e-35	12.6225	0
Bcs1l	2.07353	1.19774e-35	12.6161	0
Thrb	1.34954	1.3197e-35	12.6084	0
Cyb5r1	1.82095	1.44106e-35	12.6015	0
Eif4ebp2	1.32013	1.88301e-35	12.5802	0
Adprhl2	1.08783	2.10811e-35	12.5712	0
Otud6b	1.18294	2.18779e-35	12.5681	0
Naa25	1.43303	2.2007e-35	12.5676	0
Tex10	1.53375	2.48002e-35	12.5581	0
Pcna-ps2	1.84204	2.95743e-35	12.5439	0
Eif2d	1.01249	3.05962e-35	12.5412	0
Mkl2	1.26913	3.27072e-35	12.5358	0
Ccdc43	1.33897	3.4583e-35	12.5314	0
Ddx19a	1.0719	3.50477e-35	12.5302	0
Nol8	1.54078	4.40363e-35	12.512	0
Wdr4	1.7065	4.93107e-35	12.5029	0
Cdca4	1.43557	5.17336e-35	12.499	0
Setdb1	1.36265	5.19954e-35	12.4986	0
Scpep1	1.20911	5.36671e-35	12.496	0
Abcf2	1.09719	5.39717e-35	12.4955	0
Agap1	1.04082	5.39717e-35	12.4955	0
Rfxap	1.24668	5.48489e-35	12.4942	0
Pop4	1.20169	6.86657e-35	12.4761	0
Rgcc	2.72466	7.96328e-35	12.4642	0
Prpf4	1.20879	8.12333e-35	12.4626	0
Oxld1	1.05626	8.12832e-35	12.4625	0
Apbb2	1.34323	8.66973e-35	12.4573	0
Rpgrip1	1.37999	1.16279e-34	12.4337	0
Lyrm4	1.88523	1.19471e-34	12.4315	0
Umps	1.33379	1.28022e-34	12.4259	0
Tmem209	1.79225	1.29003e-34	12.4253	0
Wdhd1	2.12688	1.40018e-34	12.4186	0
Hmgxb4	1.57838	1.65786e-34	12.4049	0
Rmnd1	1.13081	1.75126e-34	12.4005	0
Mthfd2l	1.08353	1.79669e-34	12.3984	0
Asxl1	1.25342	1.81585e-34	12.3975	0
Zfp639	1.31482	1.90249e-34	12.3936	0
Pdik1l	1.49001	2.35156e-34	12.3764	0
Tbl2	1.20891	2.53175e-34	12.3704	0
Casp8ap2	1.26873	2.85183e-34	12.3608	0
Lin54	1.28251	3.29246e-34	12.3491	0
Macrod1	1.26971	3.42355e-34	12.3459	0
Bcl2l12	1.4672	4.21981e-34	12.3289	0
Oip5	4.07978	4.42778e-34	12.325	0
Ints7	1.43797	4.52388e-34	12.3232	0
Ccdc77	1.97356	6.90035e-34	12.2887	0
Sp3os	1.01238	6.99127e-34	12.2876	0
Hmbox1	1.21109	7.2096e-34	12.285	0
Myef2	1.55139	7.26275e-34	12.2844	0
Clybl	1.78889	7.75943e-34	12.279	0
Etaa1	1.81561	9.46503e-34	12.2628	0
Rars2	1.03465	1.06659e-33	12.253	0
2410016O06Rik	1.47371	1.17389e-33	12.2451	0
Thoc6	1.47985	1.17391e-33	12.245	0
Ddx56	1.10891	1.45252e-33	12.2276	0
Espl1	3.44216	1.62459e-33	12.2185	0
Mybl2	2.43029	1.63553e-33	12.2179	0
Dis3	2.28758	1.67109e-33	12.2161	0
Cox18	1.20233	1.72563e-33	12.2134	0
Cstf2	1.05024	1.91667e-33	12.2048	0
Hist1h4i	1.05737	2.10862e-33	12.1969	0
Hibch	1.21502	4.4252e-33	12.1359	0
Ccnk	1.06011	4.80169e-33	12.1291	0
Zwilch	3.07865	5.26827e-33	12.1214	0
Ctdspl	1.06434	5.35997e-33	12.1199	0
Tmem171	1.82234	5.41482e-33	12.119	0
Fto	1.0292	5.7644e-33	12.1138	0
Brca2	3.05478	5.95227e-33	12.1111	0
Pdss2	1.3178	6.00024e-33	12.1104	0
Fhod1	1.37204	6.36009e-33	12.1056	0
Cdca7l	1.77038	6.40007e-33	12.105	0
Phf10	1.02823	6.89314e-33	12.0988	0
Ankle1	3.22992	7.67696e-33	12.0899	0
Cnpy3	1.05983	7.6831e-33	12.0898	0
Nup214	1.19691	7.82383e-33	12.0883	0
Lancl1	1.51553	1.09236e-32	12.0606	0
Vps13a	1.40133	1.26684e-32	12.0482	0
Zfp101	2.14377	1.29122e-32	12.0466	0
Asun	1.10089	1.29981e-32	12.0461	0
Vars2	1.67385	1.33052e-32	12.0441	0
Rabepk	1.27633	1.33521e-32	12.0438	0
Pym1	1.07265	1.34748e-32	12.043	0
Trrap	1.11917	1.36201e-32	12.042	0
Utp18	1.25678	1.47181e-32	12.0355	0
AI464131	1.91905	1.75755e-32	12.0207	0
Slc29a1	1.28627	1.81471e-32	12.018	0
Ints9	1.60679	1.97868e-32	12.0108	0
Usp53	1.04018	2.372e-32	11.9956	0
Mnat1	1.14618	2.47535e-32	11.992	0
Ska3	3.36035	2.49512e-32	11.9913	0
Taf3	1.06169	2.55529e-32	11.9892	0
Dgcr8	1.4792	2.5608e-32	11.989	0
Pkp1	1.92163	3.03189e-32	11.9748	0
Immp2l	1.05734	3.37048e-32	11.966	0
Pprc1	1.64108	3.58254e-32	11.9608	0
Wdr55	1.60357	3.7409e-32	11.9572	0
Rbm15b	1.29076	4.79628e-32	11.9363	0
Nup188	1.62746	4.84396e-32	11.9354	0
Kntc1	3.53517	5.29972e-32	11.9279	0
Nme4	2.14391	5.57285e-32	11.9236	0
Wiz	1.38574	5.84308e-32	11.9196	0
Sars2	1.70607	6.29459e-32	11.9134	0
Utp15	1.67653	6.78107e-32	11.907	0
Csrp2bp	1.08641	8.94985e-32	11.8836	0
[truncated: 15,065 more rows]

## Sheet: supp 5
Supplementary Dataset 5. Spatial self-enrichment statistics for selected scFormer clusters in the sci-Space slide_4E dataset. This dataset lists the k-nearest-neighbor spatial self-enrichment statistics for selected scFormer clusters identified from the E14 mouse embryo sci-Space slide_4E dataset. For each cluster, the fraction of same-cluster cells among the 10 nearest spatial neighbors was comp…
cluster	n_cells	percentage	k_neighbors	observed_same_cluster_neighbor_fraction	permutation_null_mean	permutation_null_sd	fold_enrichment_over_null	z_score	empirical_p_value	n_permutations	empirical_q_value_bh
0	2111	13.0132	10	0.279962	0.130144	0.00404265	2.15117	37.0593	9.999e-05	10000	0.000113625
1	1287	7.93367	10	0.40272	0.0793	0.00370998	5.07843	87.1756	9.999e-05	10000	0.000113625
2	1269	7.82271	10	0.197163	0.0782249	0.00374017	2.52046	31.8002	9.999e-05	10000	0.000113625
3	1187	7.31722	10	0.327548	0.0731459	0.00365403	4.47802	69.6225	9.999e-05	10000	0.000113625
4	1159	7.14462	10	0.471441	0.0713508	0.0036566	6.60737	109.416	9.999e-05	10000	0.000113625
5	1097	6.76242	10	0.253692	0.0675605	0.00361098	3.75503	51.546	9.999e-05	10000	0.000113625
6	1027	6.33091	10	0.164752	0.0632591	0.00359308	2.6044	28.2467	9.999e-05	10000	0.000113625
7	862	5.31377	10	0.703364	0.0530963	0.00354128	13.2469	183.625	9.999e-05	10000	0.000113625
8	825	5.08569	10	0.581576	0.0507974	0.00350945	11.4489	151.243	9.999e-05	10000	0.000113625
9	822	5.06719	10	0.157178	0.0506318	0.00345766	3.10433	30.8144	9.999e-05	10000	0.000113625
10	780	4.80829	10	0.242692	0.0480582	0.00348028	5.04996	55.9249	9.999e-05	10000	0.000113625
11	696	4.29047	10	0.533764	0.0427874	0.0034443	12.4748	142.548	9.999e-05	10000	0.000113625
12	602	3.71101	10	0.349834	0.0370202	0.00342372	9.44981	91.3667	9.999e-05	10000	0.000113625
13	586	3.61238	10	0.283276	0.0360833	0.00334693	7.85062	73.8566	9.999e-05	10000	0.000113625
14	458	2.82333	10	0.489956	0.0280745	0.00329073	17.452	140.359	9.999e-05	10000	0.000113625
15	360	2.21921	10	0.500833	0.0221946	0.0032348	22.5656	147.965	9.999e-05	10000	0.000113625
16	223	1.37468	10	0.446637	0.0136775	0.00320715	32.6549	134.998	9.999e-05	10000	0.000113625
17	201	1.23906	10	0.548756	0.0123451	0.0031895	44.4513	168.18	9.999e-05	10000	0.000113625
18	170	1.04796	10	0.0182353	0.0104022	0.00315912	1.75303	2.47952	0.0157984	10000	0.0171722
19	156	0.961657	10	0.421154	0.00955571	0.00317039	44.0735	129.826	9.999e-05	10000	0.000113625
20	149	0.918506	10	0.325503	0.00910826	0.00316412	35.7372	99.9945	9.999e-05	10000	0.000113625
21	84	0.517815	10	0.460714	0.00514655	0.00310529	89.5191	146.707	9.999e-05	10000	0.000113625
22	87	0.536309	10	0.372414	0.00534908	0.00316932	69.622	115.818	9.999e-05	10000	0.000113625
23	7	0.0431513	10	0	0.000402857	0.00301727	0	-0.133517	1	10000	1
24	17	0.104796	10	0.00588235	0.000983529	0.00300789	5.98086	1.62866	0.114689	10000	0.119467

## Sheet: supp 6
Supplementary Dataset 6. Published annotation enrichment for selected scFormer clusters in the sci-Space slide_4E dataset. This dataset lists the enrichment of selected scFormer clusters against published sci-Space annotation categories. Hypergeometric enrichment tests were performed between scFormer cluster labels and annotation categories from anatomical_annotation, manual_annotation_2, and fin…
cluster	n_cells_cluster	annotation_column	annotation_category	n_cells_in_cluster_with_annotation	n_cells_annotation_total	expected_in_cluster	fold_enrichment	p_value_hypergeometric	q_value_bh_global
0	2111	anatomical_annotation	Unannotated	1817	8891	1157	1.57044	4.87703e-235	6.53226e-234
0	2111	anatomical_annotation	Cortex	78	4497	585.203	0.133287	1	1
0	2111	anatomical_annotation	NeuralTube	28	1118	145.487	0.192456	1	1
0	2111	anatomical_annotation	Liver	121	1031	134.166	0.901868	0.905761	1
0	2111	anatomical_annotation	Heart	29	399	51.9226	0.558523	0.999924	1
0	2111	anatomical_annotation	Lung	38	286	37.2177	1.02102	0.471648	1
1	1287	anatomical_annotation	Unannotated	1230	8891	705.383	1.74373	1.42057e-257	2.16514e-256
1	1287	anatomical_annotation	Cortex	13	4497	356.777	0.0364373	1	1
1	1287	anatomical_annotation	NeuralTube	7	1118	88.6984	0.0789191	1	1
1	1287	anatomical_annotation	Liver	24	1031	81.7961	0.293412	1	1
1	1287	anatomical_annotation	Heart	6	399	31.6553	0.189541	1	1
1	1287	anatomical_annotation	Lung	7	286	22.6903	0.308502	0.999981	1
2	1269	anatomical_annotation	Unannotated	1094	8891	695.517	1.57293	2.17472e-136	2.08962e-135
2	1269	anatomical_annotation	Cortex	46	4497	351.787	0.130761	1	1
2	1269	anatomical_annotation	NeuralTube	13	1118	87.4579	0.148643	1	1
2	1269	anatomical_annotation	Liver	75	1031	80.6521	0.92992	0.767493	1
2	1269	anatomical_annotation	Heart	20	399	31.2126	0.640767	0.990148	1
2	1269	anatomical_annotation	Lung	21	286	22.373	0.938633	0.651979	1
3	1187	anatomical_annotation	Unannotated	77	8891	650.574	0.118357	1	1
3	1187	anatomical_annotation	Cortex	960	4497	329.056	2.91744	< 1E-300	0
3	1187	anatomical_annotation	NeuralTube	142	1118	81.8066	1.7358	2.89142e-11	1.30409e-10
3	1187	anatomical_annotation	Liver	6	1031	75.4406	0.0795328	1	1
3	1187	anatomical_annotation	Lung	2	286	20.9273	0.0955691	1	1
4	1159	anatomical_annotation	Unannotated	750	8891	635.228	1.18068	8.19523e-13	3.73432e-12
4	1159	anatomical_annotation	Cortex	9	4497	321.293	0.0280118	1	1
4	1159	anatomical_annotation	NeuralTube	5	1118	79.8768	0.0625964	1	1
4	1159	anatomical_annotation	Liver	186	1031	73.661	2.52508	7.55499e-34	4.02326e-33
4	1159	anatomical_annotation	Heart	55	399	28.507	1.92935	1.8828e-06	7.77756e-06
4	1159	anatomical_annotation	Lung	154	286	20.4336	7.5366	8.21145e-101	6.84804e-100
5	1097	anatomical_annotation	Unannotated	126	8891	601.247	0.209564	1	1
5	1097	anatomical_annotation	Cortex	887	4497	304.106	2.91675	1.795756e-318	3.174896e-317
5	1097	anatomical_annotation	NeuralTube	75	1118	75.6039	0.992013	0.548205	1
5	1097	anatomical_annotation	Liver	8	1031	69.7206	0.114744	1	1
5	1097	anatomical_annotation	Heart	1	399	26.9821	0.0370617	1	1
6	1027	anatomical_annotation	Unannotated	919	8891	562.881	1.63267	1.30413e-136	1.28094e-135
6	1027	anatomical_annotation	Cortex	70	4497	284.701	0.245872	1	1
6	1027	anatomical_annotation	NeuralTube	16	1118	70.7796	0.226054	1	1
6	1027	anatomical_annotation	Liver	12	1031	65.2717	0.183847	1	1
6	1027	anatomical_annotation	Heart	6	399	25.2603	0.237527	0.999999	1
6	1027	anatomical_annotation	Lung	4	286	18.1064	0.220916	0.999991	1
7	862	anatomical_annotation	Unannotated	116	8891	472.447	0.24553	1	1
7	862	anatomical_annotation	Cortex	708	4497	238.96	2.96284	1.65582e-258	2.61383e-257
7	862	anatomical_annotation	NeuralTube	24	1118	59.408	0.403986	1	1
7	862	anatomical_annotation	Liver	10	1031	54.785	0.182532	1	1
7	862	anatomical_annotation	Heart	1	399	21.2019	0.0471655	1	1
7	862	anatomical_annotation	Lung	3	286	15.1974	0.197402	0.999978	1
8	825	anatomical_annotation	Unannotated	243	8891	452.168	0.53741	1	1
8	825	anatomical_annotation	Cortex	29	4497	228.703	0.126802	1	1
8	825	anatomical_annotation	NeuralTube	5	1118	56.858	0.0879384	1	1
8	825	anatomical_annotation	Liver	461	1031	52.4334	8.7921	< 1E-300	< 1E-300
8	825	anatomical_annotation	Heart	71	399	20.2919	3.49894	9.11119e-21	4.47461e-20
8	825	anatomical_annotation	Lung	16	286	14.5451	1.10003	0.383696	1
9	822	anatomical_annotation	Unannotated	425	8891	450.524	0.943346	0.969239	1
9	822	anatomical_annotation	Cortex	263	4497	227.872	1.15416	0.00310277	0.0115246
9	822	anatomical_annotation	NeuralTube	56	1118	56.6512	0.988505	0.557566	1
9	822	anatomical_annotation	Liver	15	1031	52.2428	0.287121	1	1
9	822	anatomical_annotation	Heart	52	399	20.2181	2.57195	3.4849e-10	1.54033e-09
9	822	anatomical_annotation	Lung	11	286	14.4922	0.759031	0.863572	1
10	780	anatomical_annotation	Unannotated	72	8891	427.505	0.168419	1	1
10	780	anatomical_annotation	Cortex	493	4497	216.229	2.27999	6.80023e-100	5.56612e-99
10	780	anatomical_annotation	NeuralTube	209	1118	53.7566	3.88789	3.0328e-71	2.23416e-70
10	780	anatomical_annotation	Liver	4	1031	49.5734	0.0806884	1	1
10	780	anatomical_annotation	Heart	1	399	19.1851	0.0521239	1	1
10	780	anatomical_annotation	Lung	1	286	13.7517	0.0727183	0.999999	1
11	696	anatomical_annotation	Unannotated	119	8891	381.466	0.311955	1	1
11	696	anatomical_annotation	Cortex	44	4497	192.942	0.228047	1	1
11	696	anatomical_annotation	NeuralTube	512	1118	47.9675	10.6739	< 1E-300	< 1E-300
11	696	anatomical_annotation	Liver	8	1031	44.2347	0.180853	1	1
11	696	anatomical_annotation	Heart	4	399	17.119	0.233659	0.999976	1
11	696	anatomical_annotation	Lung	9	286	12.2707	0.733452	0.869707	1
12	602	anatomical_annotation	Unannotated	532	8891	329.946	1.61239	2.4581e-73	1.84149e-72
12	602	anatomical_annotation	Cortex	45	4497	166.884	0.269648	1	1
12	602	anatomical_annotation	NeuralTube	2	1118	41.4891	0.0482054	1	1
12	602	anatomical_annotation	Liver	10	1031	38.2605	0.261366	1	1
12	602	anatomical_annotation	Heart	6	399	14.8069	0.405216	0.997431	1
12	602	anatomical_annotation	Lung	7	286	10.6135	0.659538	0.910204	1
13	586	anatomical_annotation	Unannotated	510	8891	321.177	1.58791	3.66516e-65	2.65574e-64
13	586	anatomical_annotation	Cortex	31	4497	162.449	0.19083	1	1
13	586	anatomical_annotation	NeuralTube	5	1118	40.3864	0.123804	1	1
13	586	anatomical_annotation	Liver	10	1031	37.2436	0.268502	1	1
13	586	anatomical_annotation	Heart	23	399	14.4134	1.59574	0.0189522	0.0654443
13	586	anatomical_annotation	Lung	7	286	10.3314	0.677546	0.89583	1
14	458	anatomical_annotation	Unannotated	48	8891	251.022	0.191218	1	1
14	458	anatomical_annotation	Cortex	404	4497	126.965	3.18198	7.64913e-168	8.66902e-167
14	458	anatomical_annotation	NeuralTube	5	1118	31.5648	0.158404	1	1
14	458	anatomical_annotation	Liver	1	1031	29.1085	0.0343542	1	1
15	360	anatomical_annotation	Unannotated	6	8891	197.31	0.030409	1	1
15	360	anatomical_annotation	Cortex	347	4497	99.7978	3.47703	9.14161e-177	1.06331e-175
15	360	anatomical_annotation	NeuralTube	4	1118	24.8108	0.16122	1	1
15	360	anatomical_annotation	Liver	3	1031	22.88	0.131119	1	1
16	223	anatomical_annotation	Unannotated	205	8891	122.222	1.67727	1.21953e-34	6.7379e-34
16	223	anatomical_annotation	Cortex	16	4497	61.8192	0.258819	1	1
16	223	anatomical_annotation	NeuralTube	1	1118	15.3689	0.0650665	1	1
16	223	anatomical_annotation	Lung	1	286	3.93157	0.254351	0.981579	1
17	201	anatomical_annotation	Unannotated	187	8891	110.165	1.69746	1.43765e-33	7.56479e-33
17	201	anatomical_annotation	Cortex	9	4497	55.7204	0.161521	1	1
17	201	anatomical_annotation	NeuralTube	3	1118	13.8527	0.216565	0.999931	1
17	201	anatomical_annotation	Liver	1	1031	12.7747	0.0782798	0.999998	1
17	201	anatomical_annotation	Heart	1	399	4.94384	0.202272	0.993508	1
18	170	anatomical_annotation	Unannotated	122	8891	93.1741	1.30938	3.7831e-06	1.53406e-05
18	170	anatomical_annotation	Cortex	20	4497	47.1267	0.424388	1	1
18	170	anatomical_annotation	NeuralTube	3	1118	11.7162	0.256056	0.999529	1
18	170	anatomical_annotation	Liver	14	1031	10.8045	1.29576	0.193327	0.597556
18	170	anatomical_annotation	Heart	6	399	4.18136	1.43494	0.241408	0.730838
18	170	anatomical_annotation	Lung	5	286	2.99716	1.66824	0.181843	0.570034
19	156	anatomical_annotation	Unannotated	35	8891	85.5009	0.409352	1	1
19	156	anatomical_annotation	Cortex	5	4497	43.2457	0.115618	1	1
19	156	anatomical_annotation	NeuralTube	1	1118	10.7513	0.0930118	0.999986	1
19	156	anatomical_annotation	Liver	1	1031	9.91468	0.100861	0.999966	1
19	156	anatomical_annotation	Heart	114	399	3.83701	29.7106	8.68754e-154	9.59973e-153
20	149	anatomical_annotation	Unannotated	72	8891	81.6643	0.881658	0.953311	1
20	149	anatomical_annotation	Cortex	16	4497	41.3052	0.38736	1	1
20	149	anatomical_annotation	NeuralTube	1	1118	10.2689	0.0973815	0.999977	1
20	149	anatomical_annotation	Liver	57	1031	9.46979	6.01914	3.73594e-30	1.94269e-29
20	149	anatomical_annotation	Heart	3	399	3.66484	0.81859	0.713443	1
21	84	anatomical_annotation	Unannotated	84	8891	46.039	1.82454	9.67731e-23	4.80604e-22
22	87	anatomical_annotation	Unannotated	81	8891	47.6832	1.69871	2.88527e-15	1.35669e-14
22	87	anatomical_annotation	Cortex	2	4497	24.1178	0.0829263	1	1
22	87	anatomical_annotation	Liver	4	1031	5.52934	0.723413	0.811566	1
23	7	anatomical_annotation	Unannotated	7	8891	3.83658	1.82454	0.0148409	0.0524774
24	17	anatomical_annotation	Unannotated	14	8891	9.31741	1.50256	0.0177123	0.0621337
24	17	anatomical_annotation	Cortex	2	4497	4.71267	0.424388	0.969905	1
24	17	anatomical_annotation	NeuralTube	1	1118	1.17162	0.85352	0.703162	1
0	2111	manual_annotation_2	NA	1289	11831	1539.59	0.837235	1	1
0	2111	manual_annotation_2	Fibroblast	319	696	90.5718	3.52207	1.11771e-105	9.68682e-105
0	2111	manual_annotation_2	Developing Limb	167	443	57.6484	2.89687	1.28532e-40	7.57484e-40
0	2111	manual_annotation_2	Nasal Epithelium	4	433	56.3471	0.0709885	1	1
0	2111	manual_annotation_2	Osteoblast	233	383	49.8405	4.67491	2.74658e-110	2.42798e-109
0	2111	manual_annotation_2	Keratinized Epithelium	16	351	45.6763	0.350291	1	1
0	2111	manual_annotation_2	VLMC	2	323	42.0326	0.0475821	1	1
0	2111	manual_annotation_2	Renal Epithelium	19	203	26.4168	0.71924	0.956859	1
0	2111	manual_annotation_2	Lung Mesenchyme	22	139	18.0883	1.21625	0.191539	0.596198
0	2111	manual_annotation_2	Satellite Cells	5	138	17.9582	0.278424	0.999963	1
0	2111	manual_annotation_2	Osteocyte	25	62	8.06818	3.09859	7.19637e-08	3.05846e-07
0	2111	manual_annotation_2	Adrenal Gland	1	62	8.06818	0.123944	0.999827	1
0	2111	manual_annotation_2	Neutrophils	1	41	5.33541	0.187427	0.996732	1
0	2111	manual_annotation_2	Otic Epithelium	2	39	5.07514	0.394077	0.970392	1
0	2111	manual_annotation_2	Thymic T-Cells	1	31	4.03409	0.247887	0.986781	1
0	2111	manual_annotation_2	Gut Epithelium	1	16	2.08211	0.480282	0.892657	1
0	2111	manual_annotation_2	Megakaryocyte	3	16	2.08211	1.44085	0.346711	0.988686
0	2111	manual_annotation_2	Retinal Pigment Epithelium	1	3	0.390396	2.5615	0.341815	0.981053
1	1287	manual_annotation_2	NA	1128	11831	938.633	1.20175	1.76585e-40	1.02698e-39
1	1287	manual_annotation_2	Fibroblast	14	696	55.2183	0.253539	1	1
1	1287	manual_annotation_2	Developing Limb	4	443	35.1462	0.11381	1	1
1	1287	manual_annotation_2	Nasal Epithelium	1	433	34.3528	0.0291097	1	1
1	1287	manual_annotation_2	Keratinized Epithelium	2	351	27.8472	0.0718206	1	1
1	1287	manual_annotation_2	Red Blood Cells	1	350	27.7678	0.0360129	1	1
1	1287	manual_annotation_2	VLMC	1	323	25.6258	0.0390232	1	1
1	1287	manual_annotation_2	Neural Endothelium	1	207	16.4227	0.0608913	1	1
1	1287	manual_annotation_2	Renal Epithelium	2	203	16.1054	0.124182	0.999999	1
1	1287	manual_annotation_2	Lung Mesenchyme	1	139	11.0278	0.0906799	0.99999	1
1	1287	manual_annotation_2	Satellite Cells	131	138	10.9485	11.9651	1.17121e-136	1.17653e-135
1	1287	manual_annotation_2	Osteocyte	1	62	4.91888	0.203298	0.994113	1
2	1269	manual_annotation_2	NA	817	11831	925.505	0.882761	1	1
2	1269	manual_annotation_2	Fibroblast	250	696	54.4461	4.5917	5.19772e-105	4.41807e-104
2	1269	manual_annotation_2	Developing Limb	128	443	34.6546	3.69359	8.01145e-41	4.78522e-40
2	1269	manual_annotation_2	Osteoblast	49	383	29.961	1.63546	0.000433724	0.00168163
2	1269	manual_annotation_2	Keratinized Epithelium	1	351	27.4577	0.0364196	1	1
2	1269	manual_annotation_2	Red Blood Cells	1	350	27.3795	0.0365237	1	1
2	1269	manual_annotation_2	VLMC	1	323	25.2674	0.0395768	1	1
2	1269	manual_annotation_2	Satellite Cells	2	138	10.7953	0.185265	0.99984	1
2	1269	manual_annotation_2	Osteocyte	17	62	4.85008	3.5051	3.46369e-06	1.41755e-05
2	1269	manual_annotation_2	Mast Cells	3	31	2.42504	1.23709	0.441376	1
3	1187	manual_annotation_2	NA	1171	11831	865.701	1.35266	3.36301e-141	3.45686e-140
3	1187	manual_annotation_2	Keratinized Epithelium	1	351	25.6835	0.0389356	1	1
3	1187	manual_annotation_2	Neural Endothelium	15	207	15.1467	0.990318	0.554465	1
4	1159	manual_annotation_2	NA	781	11831	845.28	0.923954	0.999994	1
4	1159	manual_annotation_2	Fibroblast	5	696	49.7265	0.10055	1	1
4	1159	manual_annotation_2	Nasal Epithelium	1	433	30.9362	0.0323246	1	1
4	1159	manual_annotation_2	Keratinized Epithelium	2	351	25.0776	0.0797524	1	1
4	1159	manual_annotation_2	Renal Epithelium	182	203	14.5036	12.5486	1.14397e-187	1.40454e-186
4	1159	manual_annotation_2	Lung Mesenchyme	106	139	9.93102	10.6736	3.50394e-93	2.71709e-92
4	1159	manual_annotation_2	Lung Epithelium	75	83	5.93003	12.6475	2.61668e-77	1.99409e-76
4	1159	manual_annotation_2	Adrenal Gland	1	62	4.42966	0.225751	0.989997	1
4	1159	manual_annotation_2	Neutrophils	1	41	2.92929	0.341379	0.952313	1
4	1159	manual_annotation_2	Gut Epithelium	4	16	1.14314	3.49914	0.0235854	0.0795781
4	1159	manual_annotation_2	Retinal Ganglion Cell	1	2	0.142892	6.99827	0.137792	0.444555
5	1097	manual_annotation_2	NA	1091	11831	800.062	1.36364	2.28709e-144	2.40689e-143
5	1097	manual_annotation_2	VLMC	1	323	21.8426	0.0457821	1	1
5	1097	manual_annotation_2	Neural Endothelium	4	207	13.9982	0.285751	0.999673	1
5	1097	manual_annotation_2	Retinal Neuron	1	1	0.0676242	14.7876	0.0676242	0.224736
6	1027	manual_annotation_2	NA	622	11831	749.01	0.83043	1	1
6	1027	manual_annotation_2	Fibroblast	100	696	44.0631	2.26947	5.41376e-15	2.51882e-14
6	1027	manual_annotation_2	Developing Limb	131	443	28.0459	4.67091	1.31208e-53	8.92215e-53
6	1027	manual_annotation_2	Nasal Epithelium	1	433	27.4128	0.0364793	1	1
6	1027	manual_annotation_2	Osteoblast	99	383	24.2474	4.08292	6.06851e-35	3.39529e-34
6	1027	manual_annotation_2	Keratinized Epithelium	3	351	22.2215	0.135004	1	1
6	1027	manual_annotation_2	VLMC	32	323	20.4488	1.56488	0.00802446	0.0290722
6	1027	manual_annotation_2	Non-Articular Cartilage	1	277	17.5366	0.0570235	1	1
6	1027	manual_annotation_2	Neural Endothelium	2	207	13.105	0.152614	0.999982	1
6	1027	manual_annotation_2	Lung Mesenchyme	2	139	8.79996	0.227274	0.998865	1
6	1027	manual_annotation_2	Osteocyte	18	62	3.92516	4.5858	2.97766e-08	1.29032e-07
6	1027	manual_annotation_2	Neutrophils	3	41	2.59567	1.15577	0.485549	1
6	1027	manual_annotation_2	Mast Cells	12	31	1.96258	6.1144	1.78296e-07	7.43462e-07
6	1027	manual_annotation_2	Retinal Pigment Epithelium	1	3	0.189927	5.26517	0.178167	0.562499
7	862	manual_annotation_2	NA	861	11831	628.672	1.36955	3.34071e-120	3.14169e-119
7	862	manual_annotation_2	Neural Endothelium	1	207	10.9995	0.0909132	0.999989	1
8	825	manual_annotation_2	NA	431	11831	601.688	0.716319	1	1
8	825	manual_annotation_2	Developing Limb	1	443	22.5296	0.0443861	1	1
8	825	manual_annotation_2	Red Blood Cells	347	350	17.7999	19.4945	< 1E-300	< 1E-300
8	825	manual_annotation_2	Neutrophils	32	41	2.08513	15.3468	5.08469e-34	2.74077e-33
8	825	manual_annotation_2	Megakaryocyte	13	16	0.81371	15.9762	6.75308e-15	3.10923e-14
8	825	manual_annotation_2	Retinal Ganglion Cell	1	2	0.101714	9.83152	0.0991303	0.326982
9	822	manual_annotation_2	NA	348	11831	599.5	0.580484	1	1
9	822	manual_annotation_2	Fibroblast	1	696	35.2677	0.0283546	1	1
9	822	manual_annotation_2	Developing Limb	1	443	22.4477	0.0445481	1	1
9	822	manual_annotation_2	VLMC	279	323	16.367	17.0465	0	0
9	822	manual_annotation_2	Neural Endothelium	183	207	10.4891	17.4467	4.50138e-216	5.6846e-215
9	822	manual_annotation_2	Lung Mesenchyme	7	139	7.0434	0.993839	0.561415	1
9	822	manual_annotation_2	Adrenal Gland	2	62	3.14166	0.636606	0.829062	1
9	822	manual_annotation_2	Retinal Pigment Epithelium	1	3	0.152016	6.57826	0.144451	0.462663
10	780	manual_annotation_2	NA	780	11831	568.868	1.37114	8.64467e-111	7.79784e-110
11	696	manual_annotation_2	NA	695	11831	507.605	1.36917	3.48671e-96	2.80205e-95
11	696	manual_annotation_2	Nasal Epithelium	1	433	18.5777	0.0538279	1	1
12	602	manual_annotation_2	NA	25	11831	439.05	0.0569412	1	1
12	602	manual_annotation_2	Nasal Epithelium	207	433	16.0687	12.8822	1.68899e-187	2.01766e-186
12	602	manual_annotation_2	Keratinized Epithelium	325	351	13.0256	24.9508	< 1E-300	< 1E-300
12	602	manual_annotation_2	Lung Epithelium	8	83	3.08014	2.59729	0.0117885	0.0423619
12	602	manual_annotation_2	Otic Epithelium	37	39	1.44729	25.565	2.74379e-51	1.81008e-50
13	586	manual_annotation_2	NA	290	11831	427.38	0.678552	1	1
13	586	manual_annotation_2	Fibroblast	4	696	25.1422	0.159095	1	1
13	586	manual_annotation_2	Developing Limb	11	443	16.0028	0.687378	0.92915	1
13	586	manual_annotation_2	Nasal Epithelium	1	433	15.6416	0.0639321	1	1
13	586	manual_annotation_2	Osteoblast	2	383	13.8354	0.144557	0.99999	1
13	586	manual_annotation_2	Keratinized Epithelium	1	351	12.6794	0.0788678	0.999998	1
13	586	manual_annotation_2	Non-Articular Cartilage	275	277	10.0063	27.4827	< 1E-300	< 1E-300
13	586	manual_annotation_2	Lung Mesenchyme	1	139	5.02121	0.199155	0.994121	1
13	586	manual_annotation_2	Osteocyte	1	62	2.23967	0.446493	0.898278	1
14	458	manual_annotation_2	NA	457	11831	334.028	1.36815	2.52545e-62	1.77182e-61
14	458	manual_annotation_2	Red Blood Cells	1	350	9.88164	0.101198	0.99996	1
15	360	manual_annotation_2	NA	356	11831	262.555	1.35591	1.50666e-43	9.51351e-43
15	360	manual_annotation_2	Nasal Epithelium	3	433	9.60917	0.312202	0.996739	1
15	360	manual_annotation_2	Neural Endothelium	1	207	4.59376	0.217687	0.99068	1
16	223	manual_annotation_2	NA	9	11831	162.638	0.0553376	1	1
16	223	manual_annotation_2	Nasal Epithelium	214	433	5.95235	35.9522	< 1E-300	< 1E-300
17	201	manual_annotation_2	NA	199	11831	146.593	1.3575	5.16529e-25	2.59439e-24
17	201	manual_annotation_2	VLMC	2	323	4.00216	0.49973	0.912117	1
18	170	manual_annotation_2	NA	164	11831	123.984	1.32275	3.42497e-16	1.62778e-15
18	170	manual_annotation_2	VLMC	5	323	3.38491	1.47714	0.251231	0.740294
18	170	manual_annotation_2	Adrenal Gland	1	62	0.649735	1.53909	0.480247	1
19	156	manual_annotation_2	NA	153	11831	113.774	1.34478	1.08376e-17	5.20675e-17
19	156	manual_annotation_2	Fibroblast	3	696	6.69313	0.448221	0.966079	1
20	149	manual_annotation_2	NA	135	11831	108.668	1.24231	7.04281e-08	3.02226e-07
20	149	manual_annotation_2	Non-Articular Cartilage	1	277	2.54426	0.393041	0.924083	1
20	149	manual_annotation_2	Neutrophils	1	41	0.376587	2.65543	0.315315	0.910911
20	149	manual_annotation_2	Mast Cells	1	31	0.284737	3.51202	0.248977	0.740294
20	149	manual_annotation_2	Gut Epithelium	11	16	0.146961	74.8498	1.13352e-19	5.50569e-19
21	84	manual_annotation_2	NA	20	11831	61.2627	0.326463	1	1
21	84	manual_annotation_2	Pancreatic Islet Cells	61	61	0.315867	193.119	2.19066e-153	2.36164e-152
21	84	manual_annotation_2	Thymic T-Cells	3	31	0.160523	18.6889	0.000542202	0.00208394
22	87	manual_annotation_2	NA	7	11831	63.4507	0.110322	1	1
22	87	manual_annotation_2	Adrenal Gland	53	62	0.332511	159.393	1.13289e-119	1.0432e-118
22	87	manual_annotation_2	Neutrophils	2	41	0.219887	9.0956	0.020362	0.0692308
22	87	manual_annotation_2	Thymic T-Cells	25	31	0.166256	150.371	2.74653e-53	1.83934e-52
23	7	manual_annotation_2	NA	1	11831	5.10523	0.195878	0.999894	1
23	7	manual_annotation_2	Adrenal Gland	4	62	0.0267538	149.512	6.71125e-09	2.937e-08
23	7	manual_annotation_2	Thymic T-Cells	2	31	0.0133769	149.512	7.37787e-05	0.000293785
24	17	manual_annotation_2	NA	1	11831	12.3984	0.0806555	1	1
24	17	manual_annotation_2	Neutrophils	1	41	0.0429663	23.274	0.0421288	0.141068
24	17	manual_annotation_2	Mast Cells	15	31	0.0324867	461.727	3.78776e-41	2.29341e-40
0	2111	final_cluster_label	Neuron	13	4507	586.505	0.0221652	1	1
0	2111	final_cluster_label	Connective Tissue Progenitors	1684	3519	457.934	3.67738	< 1E-300	< 1E-300
0	2111	final_cluster_label	Myocytes	53	1382	179.842	0.294703	1	1
0	2111	final_cluster_label	Epithelial Cells	44	1251	162.795	0.270279	1	1
0	2111	final_cluster_label	Lateral Plate Mesoderm	169	1008	131.173	1.28838	0.000235028	0.000919315
0	2111	final_cluster_label	Endothelial Cells	57	840	109.311	0.521449	1	1
0	2111	final_cluster_label	Radial glia	9	718	93.4347	0.0963239	1	1
0	2111	final_cluster_label	Chondrocytes	39	682	88.75	0.439437	1	1
0	2111	final_cluster_label	Erythroid Lineage	3	512	66.6275	0.0450264	1	1
0	2111	final_cluster_label	Fibroblast	2	323	42.0326	0.0475821	1	1
0	2111	final_cluster_label	White Blood Cells	7	304	39.5601	0.176946	1	1
0	2111	final_cluster_label	Peripheral Neuron	2	208	27.0674	0.0738895	1	1
0	2111	final_cluster_label	Glial Cells	1	168	21.8622	0.0457411	1	1
0	2111	final_cluster_label	Schwann Cells	26	165	21.4718	1.21089	0.173314	0.551115
0	2111	final_cluster_label	Cardiac muscle lineages	1	149	19.3897	0.0515739	1	1
0	2111	final_cluster_label	Testis Cells	1	2	0.260264	3.84225	0.243337	0.731665
1	1287	final_cluster_label	Connective Tissue Progenitors	53	3519	279.186	0.189838	1	1
1	1287	final_cluster_label	Myocytes	1202	1382	109.643	10.9628	< 1E-300	< 1E-300
1	1287	final_cluster_label	Epithelial Cells	5	1251	99.2502	0.0503777	1	1
1	1287	final_cluster_label	Lateral Plate Mesoderm	4	1008	79.9714	0.0500179	1	1
1	1287	final_cluster_label	Endothelial Cells	4	840	66.6428	0.0600215	1	1
1	1287	final_cluster_label	Radial glia	1	718	56.9638	0.017555	1	1
1	1287	final_cluster_label	Chondrocytes	1	682	54.1076	0.0184817	1	1
1	1287	final_cluster_label	Erythroid Lineage	2	512	40.6204	0.0492364	1	1
1	1287	final_cluster_label	Fibroblast	1	323	25.6258	0.0390232	1	1
1	1287	final_cluster_label	Schwann Cells	13	165	13.0906	0.993082	0.552357	1
1	1287	final_cluster_label	Cardiac muscle lineages	1	149	11.8212	0.084594	0.999996	1
2	1269	final_cluster_label	Neuron	1	4507	352.57	0.00283632	1	1
2	1269	final_cluster_label	Connective Tissue Progenitors	960	3519	275.281	3.48734	< 1E-300	< 1E-300
2	1269	final_cluster_label	Myocytes	100	1382	108.11	0.924985	0.815828	1
2	1269	final_cluster_label	Epithelial Cells	1	1251	97.8621	0.0102185	1	1
2	1269	final_cluster_label	Lateral Plate Mesoderm	77	1008	78.8529	0.976502	0.60687	1
2	1269	final_cluster_label	Endothelial Cells	57	840	65.7108	0.867438	0.88959	1
2	1269	final_cluster_label	Chondrocytes	25	682	53.3509	0.468596	0.999998	1
2	1269	final_cluster_label	Erythroid Lineage	1	512	40.0523	0.0249674	1	1
2	1269	final_cluster_label	Fibroblast	1	323	25.2674	0.0395768	1	1
2	1269	final_cluster_label	White Blood Cells	25	304	23.781	1.05126	0.427212	1
2	1269	final_cluster_label	Schwann Cells	21	165	12.9075	1.62696	0.0183016	0.0636953
3	1187	final_cluster_label	Neuron	1168	4507	329.787	3.54168	< 1E-300	< 1E-300
3	1187	final_cluster_label	Epithelial Cells	1	1251	91.5385	0.0109244	1	1
3	1187	final_cluster_label	Endothelial Cells	15	840	61.4647	0.244043	1	1
3	1187	final_cluster_label	Radial glia	1	718	52.5377	0.019034	1	1
3	1187	final_cluster_label	Peripheral Neuron	1	208	15.2198	0.0657038	1	1
3	1187	final_cluster_label	Schwann Cells	1	165	12.0734	0.0828266	0.999997	1
4	1159	final_cluster_label	Neuron	1	4507	322.008	0.00310551	1	1
4	1159	final_cluster_label	Connective Tissue Progenitors	22	3519	251.419	0.0875033	1	1
4	1159	final_cluster_label	Epithelial Cells	265	1251	89.3792	2.9649	4.01735e-64	2.86398e-63
4	1159	final_cluster_label	Lateral Plate Mesoderm	724	1008	72.0178	10.0531	< 1E-300	< 1E-300
4	1159	final_cluster_label	Endothelial Cells	34	840	60.0148	0.566527	0.999956	1
4	1159	final_cluster_label	Erythroid Lineage	18	512	36.5804	0.492066	0.999865	1
4	1159	final_cluster_label	White Blood Cells	2	304	21.7196	0.0920826	1	1
4	1159	final_cluster_label	Schwann Cells	67	165	11.7886	5.68345	4.8876e-34	2.66706e-33
4	1159	final_cluster_label	Developing Gut	22	154	11.0027	1.99951	0.00140118	0.0052485
4	1159	final_cluster_label	Cardiac muscle lineages	3	149	10.6455	0.28181	0.998802	1
4	1159	final_cluster_label	Testis Cells	1	2	0.142892	6.99827	0.137792	0.444555
5	1097	final_cluster_label	Neuron	1068	4507	304.782	3.50414	< 1E-300	< 1E-300
5	1097	final_cluster_label	Connective Tissue Progenitors	6	3519	237.97	0.0252133	1	1
5	1097	final_cluster_label	Myocytes	1	1382	93.4567	0.0107001	1	1
5	1097	final_cluster_label	Endothelial Cells	4	840	56.8043	0.0704172	1	1
5	1097	final_cluster_label	Radial glia	9	718	48.5542	0.18536	1	1
5	1097	final_cluster_label	Fibroblast	1	323	21.8426	0.0457821	1	1
5	1097	final_cluster_label	White Blood Cells	2	304	20.5578	0.0972869	1	1
5	1097	final_cluster_label	Peripheral Neuron	5	208	14.0658	0.355471	0.998746	1
5	1097	final_cluster_label	Cardiac muscle lineages	1	149	10.076	0.0992457	0.999972	1
6	1027	final_cluster_label	Neuron	1	4507	285.334	0.00350466	1	1
6	1027	final_cluster_label	Connective Tissue Progenitors	693	3519	222.785	3.11063	1.37469e-235	1.8988e-234
6	1027	final_cluster_label	Myocytes	20	1382	87.4932	0.228589	1	1
6	1027	final_cluster_label	Epithelial Cells	5	1251	79.1997	0.0631316	1	1
6	1027	final_cluster_label	Lateral Plate Mesoderm	4	1008	63.8156	0.0626806	1	1
6	1027	final_cluster_label	Endothelial Cells	167	840	53.1796	3.1403	1.45992e-42	9.08849e-42
6	1027	final_cluster_label	Chondrocytes	68	682	43.1768	1.57492	0.000125695	0.000496046
6	1027	final_cluster_label	Erythroid Lineage	1	512	32.4143	0.0308506	1	1
6	1027	final_cluster_label	Fibroblast	32	323	20.4488	1.56488	0.00802446	0.0290722
6	1027	final_cluster_label	White Blood Cells	20	304	19.246	1.03918	0.462666	1
6	1027	final_cluster_label	Peripheral Neuron	1	208	13.1683	0.07594	0.999999	1
6	1027	final_cluster_label	Schwann Cells	15	165	10.446	1.43596	0.100501	0.329048
7	862	final_cluster_label	Neuron	405	4507	239.492	1.69108	4.68175e-35	2.65299e-34
7	862	final_cluster_label	Endothelial Cells	1	840	44.6357	0.0224036	1	1
7	862	final_cluster_label	Radial glia	452	718	38.1529	11.8471	< 1E-300	< 1E-300
7	862	final_cluster_label	White Blood Cells	1	304	16.1539	0.0619047	1	1
7	862	final_cluster_label	Peripheral Neuron	1	208	11.0526	0.0904761	0.999989	1
7	862	final_cluster_label	Glial Cells	1	168	8.92714	0.112018	0.999901	1
7	862	final_cluster_label	Choroid Plexus	1	37	1.9661	0.508622	0.867685	1
8	825	final_cluster_label	Neuron	3	4507	229.212	0.0130883	1	1
8	825	final_cluster_label	Connective Tissue Progenitors	9	3519	178.965	0.0502891	1	1
8	825	final_cluster_label	Lateral Plate Mesoderm	1	1008	51.2637	0.019507	1	1
8	825	final_cluster_label	Endothelial Cells	6	840	42.7198	0.14045	1	1
8	825	final_cluster_label	Erythroid Lineage	471	512	26.0387	18.0885	< 1E-300	< 1E-300
8	825	final_cluster_label	White Blood Cells	45	304	15.4605	2.91065	9.69421e-11	4.32812e-10
8	825	final_cluster_label	Hepatocytes	287	287	14.5959	19.663	< 1E-300	< 1E-300
8	825	final_cluster_label	Peripheral Neuron	1	208	10.5782	0.0945338	0.999982	1
8	825	final_cluster_label	Schwann Cells	1	165	8.39138	0.11917	0.999826	1
8	825	final_cluster_label	Choroid Plexus	1	37	1.8817	0.531433	0.855351	1
9	822	final_cluster_label	Neuron	9	4507	228.378	0.0394083	1	1
9	822	final_cluster_label	Connective Tissue Progenitors	21	3519	178.315	0.117769	1	1
9	822	final_cluster_label	Myocytes	1	1382	70.0286	0.0142799	1	1
9	822	final_cluster_label	Epithelial Cells	3	1251	63.3906	0.0473256	1	1
9	822	final_cluster_label	Lateral Plate Mesoderm	9	1008	51.0773	0.176204	1	1
9	822	final_cluster_label	Endothelial Cells	483	840	42.5644	11.3475	< 1E-300	< 1E-300
9	822	final_cluster_label	Radial glia	3	718	36.3824	0.0824574	1	1
9	822	final_cluster_label	Erythroid Lineage	3	512	25.944	0.115634	1	1
9	822	final_cluster_label	Fibroblast	279	323	16.367	17.0465	< 1E-300	< 1E-300
9	822	final_cluster_label	White Blood Cells	1	304	15.4043	0.0649171	1	1
9	822	final_cluster_label	Peripheral Neuron	1	208	10.5398	0.0948788	0.999981	1
9	822	final_cluster_label	Schwann Cells	4	165	8.36087	0.478419	0.970509	1
9	822	final_cluster_label	Cardiac muscle lineages	5	149	7.55012	0.662241	0.879185	1
10	780	final_cluster_label	Neuron	778	4507	216.709	3.59006	< 1E-300	< 1E-300
10	780	final_cluster_label	White Blood Cells	1	304	14.6172	0.0684126	1	1
10	780	final_cluster_label	OPCs	1	6	0.288497	3.46624	0.255997	0.749343
11	696	final_cluster_label	Neuron	691	4507	193.371	3.57343	< 1E-300	< 1E-300
11	696	final_cluster_label	Connective Tissue Progenitors	1	3519	150.982	0.00662332	1	1
11	696	final_cluster_label	Epithelial Cells	1	1251	53.6738	0.0186311	1	1
11	696	final_cluster_label	Schwann Cells	3	165	7.07928	0.423772	0.974879	1
12	602	final_cluster_label	Neuron	1	4507	167.255	0.00597889	1	1
12	602	final_cluster_label	Connective Tissue Progenitors	19	3519	130.59	0.145493	1	1
12	602	final_cluster_label	Myocytes	1	1382	51.2862	0.0194984	1	1
12	602	final_cluster_label	Epithelial Cells	577	1251	46.4247	12.4287	< 1E-300	< 1E-300
12	602	final_cluster_label	Endothelial Cells	2	840	31.1725	0.0641592	1	1
12	602	final_cluster_label	Schwann Cells	1	165	6.12317	0.163314	0.998112	1
12	602	final_cluster_label	Choroid Plexus	1	37	1.37307	0.728293	0.753596	1
13	586	final_cluster_label	Connective Tissue Progenitors	31	3519	127.12	0.243865	1	1
13	586	final_cluster_label	Myocytes	2	1382	49.9231	0.0400616	1	1
13	586	final_cluster_label	Epithelial Cells	2	1251	45.1909	0.0442567	1	1
13	586	final_cluster_label	Lateral Plate Mesoderm	1	1008	36.4128	0.0274629	1	1
13	586	final_cluster_label	Chondrocytes	548	682	24.6364	22.2435	< 1E-300	< 1E-300
13	586	final_cluster_label	Peripheral Neuron	2	208	7.51375	0.266179	0.995982	1
14	458	final_cluster_label	Neuron	135	4507	127.247	1.06093	0.220501	0.672147
14	458	final_cluster_label	Connective Tissue Progenitors	1	3519	99.3529	0.0100651	1	1
14	458	final_cluster_label	Radial glia	153	718	20.2715	7.54755	1.29017e-94	1.01831e-93
14	458	final_cluster_label	Erythroid Lineage	2	512	14.4554	0.138356	0.999994	1
14	458	final_cluster_label	Glial Cells	162	168	4.74319	34.1542	4.3013e-255	6.33725e-254
14	458	final_cluster_label	OPCs	5	6	0.1694	29.516	1.02916e-07	4.33226e-07
15	360	final_cluster_label	Neuron	228	4507	100.02	2.27955	7.84113e-46	5.02287e-45
15	360	final_cluster_label	Epithelial Cells	3	1251	27.7623	0.10806	1	1
15	360	final_cluster_label	Endothelial Cells	1	840	18.6414	0.0536442	1	1
15	360	final_cluster_label	Radial glia	89	718	15.9339	5.58557	3.89821e-42	2.39307e-41
15	360	final_cluster_label	Peripheral Neuron	1	208	4.61595	0.21664	0.990889	1
15	360	final_cluster_label	Glial Cells	4	168	3.72827	1.07288	0.514201	1
15	360	final_cluster_label	Choroid Plexus	34	37	0.821107	41.4075	8.94625e-54	6.17851e-53
16	223	final_cluster_label	Neuron	2	4507	61.9567	0.0322806	1	1
16	223	final_cluster_label	Connective Tissue Progenitors	1	3519	48.3749	0.0206719	1	1
16	223	final_cluster_label	Epithelial Cells	214	1251	17.1972	12.4439	2.00415e-231	2.6054e-230
16	223	final_cluster_label	White Blood Cells	2	304	4.17902	0.478582	0.923982	1
16	223	final_cluster_label	Peripheral Neuron	3	208	2.85933	1.0492	0.547249	1
16	223	final_cluster_label	Schwann Cells	1	165	2.26822	0.440875	0.899305	1
17	201	final_cluster_label	Neuron	1	4507	55.8443	0.0179069	1	1
17	201	final_cluster_label	Fibroblast	2	323	4.00216	0.49973	0.912117	1
17	201	final_cluster_label	Peripheral Neuron	190	208	2.57724	73.7223	< 1E-300	< 1E-300
17	201	final_cluster_label	Schwann Cells	8	165	2.04445	3.91304	0.00105617	0.00398996
18	170	final_cluster_label	Connective Tissue Progenitors	3	3519	36.8777	0.08135	1	1
18	170	final_cluster_label	Epithelial Cells	1	1251	13.11	0.0762778	0.999999	1
18	170	final_cluster_label	Lateral Plate Mesoderm	1	1008	10.5634	0.0946662	0.999983	1
18	170	final_cluster_label	Endothelial Cells	2	840	8.80286	0.227199	0.998826	1
18	170	final_cluster_label	Erythroid Lineage	11	512	5.36555	2.05011	0.0191841	0.0657315
18	170	final_cluster_label	Fibroblast	5	323	3.38491	1.47714	0.251231	0.740294
18	170	final_cluster_label	White Blood Cells	147	304	3.1858	46.1423	7.17329e-245	1.02277e-243
19	156	final_cluster_label	Neuron	2	4507	43.3419	0.0461447	1	1
19	156	final_cluster_label	Connective Tissue Progenitors	8	3519	33.8407	0.236402	1	1
19	156	final_cluster_label	Myocytes	2	1382	13.2901	0.150488	0.999986	1
19	156	final_cluster_label	Endothelial Cells	6	840	8.07792	0.742766	0.824338	1
19	156	final_cluster_label	Radial glia	1	718	6.9047	0.144829	0.999172	1
19	156	final_cluster_label	Cardiac muscle lineages	137	149	1.43287	95.6124	2.80773e-301	4.77314e-300
20	149	final_cluster_label	Connective Tissue Progenitors	2	3519	32.3222	0.0618769	1	1
20	149	final_cluster_label	Epithelial Cells	11	1251	11.4905	0.957312	0.604778	1
20	149	final_cluster_label	Chondrocytes	1	682	6.26421	0.159637	0.998387	1
20	149	final_cluster_label	White Blood Cells	2	304	2.79226	0.716266	0.771899	1
20	149	final_cluster_label	Developing Gut	132	154	1.4145	93.3193	8.10293e-284	1.32648e-282
20	149	final_cluster_label	Cardiac muscle lineages	1	149	1.36857	0.730688	0.748733	1
21	84	final_cluster_label	Connective Tissue Progenitors	3	3519	18.2219	0.164637	1	1
21	84	final_cluster_label	Epithelial Cells	61	1251	6.47787	9.41668	1.48055e-49	9.62359e-49
21	84	final_cluster_label	Lateral Plate Mesoderm	17	1008	5.21958	3.25697	1.31065e-05	5.26643e-05
21	84	final_cluster_label	White Blood Cells	3	304	1.57416	1.90578	0.208638	0.640403
22	87	final_cluster_label	Connective Tissue Progenitors	1	3519	18.8727	0.0529866	1	1
22	87	final_cluster_label	Epithelial Cells	53	1251	6.70922	7.89957	4.76524e-37	2.73537e-36
22	87	final_cluster_label	Lateral Plate Mesoderm	1	1008	5.40599	0.18498	0.996289	1
22	87	final_cluster_label	White Blood Cells	28	304	1.63038	17.1739	2.30462e-27	1.18447e-26
22	87	final_cluster_label	Schwann Cells	4	165	0.884909	4.52024	0.0119513	0.0426006
23	7	final_cluster_label	Epithelial Cells	4	1251	0.539822	7.40984	0.00101923	0.00388361
23	7	final_cluster_label	Endothelial Cells	1	840	0.362471	2.75884	0.310827	0.903853
23	7	final_cluster_label	White Blood Cells	2	304	0.13118	15.2462	0.0069074	0.0254423
24	17	final_cluster_label	Connective Tissue Progenitors	1	3519	3.68777	0.271167	0.984382	1
24	17	final_cluster_label	White Blood Cells	16	304	0.31858	50.2229	2.60749e-27	1.32472e-26

## Sheet: supp 7
Supplementary Dataset 7. Marker and marker-module enrichment for selected scFormer clusters in the sci-Space slide_4E dataset. This dataset lists marker and marker-module expression enrichment results for selected scFormer clusters identified from the E14 mouse embryo sci-Space slide_4E dataset. For each selected marker or marker module, mean expression in the target cluster was compared with mea…
module	genes	target_cluster_expected	cluster	n_cells_cluster	mean_module_expression_cluster	mean_module_expression_other_cells	fold_mean_module_expression_vs_other	coexpression_fraction_cluster	coexpression_fraction_other_cells	coexpression_fraction_difference
Fibroblast marker	Fstl1		0	2111	1.17527	2.89023	0.406637	0.577925	0.559989	0.0179365
Fibroblast marker	Fstl1		1	1287	3.0575	2.63341	1.16104	0.705517	0.549983	0.155533
Fibroblast marker	Fstl1		2	1269	3.56186	2.59112	1.37464	0.888101	0.534675	0.353426
Fibroblast marker	Fstl1		3	1187	0.711879	2.82142	0.252312	0.339511	0.579914	-0.240402
Fibroblast marker	Fstl1		4	1159	4.48318	2.52732	1.77389	0.767903	0.546505	0.221399
Fibroblast marker	Fstl1		5	1097	0.13856	2.85045	0.0486098	0.117593	0.594579	-0.476985
Fibroblast marker	Fstl1		6	1027	14.0019	1.90095	7.36575	0.993184	0.533202	0.459982
Fibroblast marker	Fstl1		7	862	0.780742	2.77292	0.28156	0.363109	0.573503	-0.210394
Fibroblast marker	Fstl1		8	825	0.744242	2.77009	0.268671	0.313939	0.575632	-0.261692
Fibroblast marker	Fstl1		9	822	2.68978	2.66584	1.00898	0.727494	0.553506	0.173987
Fibroblast marker	Fstl1		10	780	0.224359	2.79044	0.0804027	0.160256	0.582632	-0.422375
Fibroblast marker	Fstl1		11	696	0.66523	2.7568	0.241306	0.337644	0.572395	-0.234751
Fibroblast marker	Fstl1		12	602	2.18937	2.68547	0.815265	0.561462	0.562356	-0.00089416
Fibroblast marker	Fstl1		13	586	4.85495	2.58506	1.87808	0.853242	0.55142	0.301823
Fibroblast marker	Fstl1		14	458	1.5131	2.70058	0.560286	0.521834	0.563499	-0.0416651
Fibroblast marker	Fstl1		15	360	1.49167	2.69373	0.553754	0.536111	0.562918	-0.0268066
Fibroblast marker	Fstl1		16	223	0.735426	2.69398	0.272989	0.345291	0.565348	-0.220056
Fibroblast marker	Fstl1		17	201	2.97015	2.66325	1.11523	0.751244	0.559953	0.191291
Fibroblast marker	Fstl1		18	170	2.67647	2.66696	1.00357	0.635294	0.56155	0.0737442
Fibroblast marker	Fstl1		19	156	2.98077	2.66401	1.1189	0.692308	0.561061	0.131247
Fibroblast marker	Fstl1		20	149	1.12081	2.68139	0.417994	0.362416	0.564176	-0.20176
Fibroblast marker	Fstl1		21	84	1.96429	2.67072	0.735491	0.678571	0.561718	0.116854
Fibroblast marker	Fstl1		22	87	2.09195	2.67016	0.783457	0.643678	0.561884	0.0817941
Fibroblast marker	Fstl1		23	7	2	2.66735	0.749809	0.571429	0.562319	0.00910973
Fibroblast marker	Fstl1		24	17	1.05882	2.66874	0.39675	0.588235	0.562296	0.0259397
Cardiac marker	Myh7		0	2111	0.0246329	0.392176	0.0628107	0.0161061	0.076536	-0.0604299
Cardiac marker	Myh7		1	1287	1.5136	0.243589	6.21374	0.383838	0.0415132	0.342325
Cardiac marker	Myh7		2	1269	0.0638298	0.368154	0.173378	0.0472813	0.0704875	-0.0232062
Cardiac marker	Myh7		3	1187	0.0884583	0.364549	0.242651	0.0556024	0.069704	-0.0141017
Cardiac marker	Myh7		4	1159	0.0854185	0.36427	0.234492	0.0448663	0.0705039	-0.0256376
Cardiac marker	Myh7		5	1097	0.0109389	0.368529	0.0296827	0.00638104	0.0731901	-0.066809
Cardiac marker	Myh7		6	1027	0.159688	0.356828	0.447522	0.0584226	0.0693649	-0.0109423
Cardiac marker	Myh7		7	862	0.0893271	0.358659	0.249059	0.0208817	0.0713542	-0.0504725
Cardiac marker	Myh7		8	825	0.0812121	0.358446	0.226567	0.0375758	0.0703384	-0.0327626
Cardiac marker	Myh7		9	822	0.313869	0.345974	0.907203	0.0656934	0.0688312	-0.00313774
Cardiac marker	Myh7		10	780	0.0282051	0.360316	0.0782789	0.0230769	0.0709753	-0.0478983
Cardiac marker	Myh7		11	696	0.0833333	0.356048	0.234051	0.0344828	0.0702048	-0.0357221
Cardiac marker	Myh7		12	602	0.038206	0.356146	0.107276	0.0215947	0.0704866	-0.0488919
Cardiac marker	Myh7		13	586	0.0460751	0.355526	0.129597	0.0170648	0.0706063	-0.0535414
Cardiac marker	Myh7		14	458	0.0196507	0.353781	0.0555447	0.0174672	0.0701599	-0.0526926
Cardiac marker	Myh7		15	360	0.0388889	0.35128	0.110706	0.0194444	0.0697894	-0.050345
Cardiac marker	Myh7		16	223	0.0403587	0.348584	0.115779	0.0313901	0.0691918	-0.0378017
Cardiac marker	Myh7		17	201	0.039801	0.348168	0.114315	0.0248756	0.0692216	-0.044346
Cardiac marker	Myh7		18	170	0.135294	0.346561	0.39039	0.0529412	0.0688388	-0.0158976
Cardiac marker	Myh7		19	156	16.0577	0.191771	83.7335	0.814103	0.0614341	0.752668
Cardiac marker	Myh7		20	149	0.0805369	0.346793	0.232234	0.0469799	0.0688733	-0.0218934
Cardiac marker	Myh7		21	84	< 1E-300	0.34614	2.88901e-09	< 1E-300	0.0690296	-0.0690296
Cardiac marker	Myh7		22	87	0.149425	0.345398	0.432617	0.0344828	0.0688565	-0.0343738
Cardiac marker	Myh7		23	7	< 1E-300	0.344496	2.90279e-09	< 1E-300	0.0687018	-0.0687018
Cardiac marker	Myh7		24	17	< 1E-300	0.344708	2.901e-09	< 1E-300	0.0687442	-0.0687442
Hepatocyte marker	Alb	8	0	2111	0.0828991	1.6103	0.0514804	0.066793	0.132733	-0.0659403
Hepatocyte marker	Alb	8	1	1287	0.219114	1.5143	0.144697	0.0940171	0.126749	-0.0327322
Hepatocyte marker	Alb	8	2	1269	0.125296	1.5207	0.0823934	0.0835303	0.1276	-0.0440695
Hepatocyte marker	Alb	8	3	1187	0.198821	1.50728	0.131907	0.095198	0.126438	-0.0312403
Hepatocyte marker	Alb	8	4	1159	0.367558	1.49187	0.246375	0.119931	0.124477	-0.00454622
Hepatocyte marker	Alb	8	5	1097	0.0674567	1.50902	0.0447022	0.0592525	0.12886	-0.069607
Hepatocyte marker	Alb	8	6	1027	0.299903	1.48667	0.201727	0.144109	0.122804	0.0213055
Hepatocyte marker	Alb	8	7	862	0.100928	1.48509	0.0679609	0.0672854	0.127344	-0.0600584
Hepatocyte marker	Alb	8	8	825	24.3709	0.181334	134.398	0.778182	0.0891083	0.689074
Hepatocyte marker	Alb	8	9	822	0.104623	1.4813	0.0706292	0.080292	0.126494	-0.0462015
Hepatocyte marker	Alb	8	10	780	0.112821	1.47714	0.0763777	0.0653846	0.127121	-0.0617362
Hepatocyte marker	Alb	8	11	696	0.202586	1.46573	0.138215	0.0876437	0.125789	-0.0381453
Hepatocyte marker	Alb	8	12	602	0.197674	1.45832	0.135549	0.0830565	0.125736	-0.0426798
Hepatocyte marker	Alb	8	13	586	0.150171	1.45881	0.10294	0.0904437	0.125416	-0.034972
Hepatocyte marker	Alb	8	14	458	0.157205	1.44798	0.108568	0.0873362	0.125222	-0.0378858
Hepatocyte marker	Alb	8	15	360	0.372222	1.43513	0.259365	0.1	0.124701	-0.0247005
Hepatocyte marker	Alb	8	16	223	0.313901	1.42684	0.219998	0.134529	0.124008	0.0105214
Hepatocyte marker	Alb	8	17	201	0.104478	1.42794	0.0731668	0.0895522	0.124586	-0.0350342
Hepatocyte marker	Alb	8	18	170	0.129412	1.42512	0.0908077	0.0882353	0.124533	-0.0362975
Hepatocyte marker	Alb	8	19	156	0.185897	1.42344	0.130597	0.115385	0.124238	-0.0088529
Hepatocyte marker	Alb	8	20	149	0.375839	1.42114	0.264463	0.120805	0.124183	-0.00337804
Hepatocyte marker	Alb	8	21	84	0.119048	1.41827	0.0839388	0.119048	0.124179	-0.00513134
Hepatocyte marker	Alb	8	22	87	1.22989	1.41252	0.870703	0.149425	0.124016	0.0254092
Hepatocyte marker	Alb	8	23	7	0.142857	1.41209	0.101167	0.142857	0.124144	0.0187128
Hepatocyte marker	Alb	8	24	17	0.0588235	1.41296	0.0416314	0.0588235	0.124221	-0.0653974
Spinal cord marker	Plxna2		0	2111	0.0677404	0.858621	0.0788944	0.0544766	0.325845	-0.271369
Spinal cord marker	Plxna2		1	1287	0.840715	0.748376	1.12339	0.397047	0.281353	0.115695
Spinal cord marker	Plxna2		2	1269	0.192277	0.803518	0.239295	0.140268	0.303284	-0.163016
Spinal cord marker	Plxna2		3	1187	1.71188	0.680213	2.51668	0.560236	0.269238	0.290997
Spinal cord marker	Plxna2		4	1159	0.379638	0.784638	0.483838	0.219154	0.296023	-0.0768689
Spinal cord marker	Plxna2		5	1097	0.204193	0.795702	0.25662	0.157703	0.300165	-0.142462
Spinal cord marker	Plxna2		6	1027	0.627069	0.764396	0.820346	0.356378	0.286081	0.0702969
Spinal cord marker	Plxna2		7	862	1.77958	0.698242	2.54866	0.545244	0.276237	0.269007
Spinal cord marker	Plxna2		8	825	0.197576	0.785608	0.251494	0.130909	0.299084	-0.168175
Spinal cord marker	Plxna2		9	822	0.364964	0.776558	0.469976	0.244526	0.292987	-0.0484615
Spinal cord marker	Plxna2		10	780	0.685897	0.759228	0.903414	0.376923	0.286168	0.0907555
Spinal cord marker	Plxna2		11	696	4.3477	0.59468	7.31099	0.811782	0.267165	0.544617
Spinal cord marker	Plxna2		12	602	0.401993	0.769334	0.522521	0.239203	0.29251	-0.0533069
Spinal cord marker	Plxna2		13	586	0.100683	0.780251	0.129039	0.0699659	0.298798	-0.228832
Spinal cord marker	Plxna2		14	458	1.0393	0.747463	1.39044	0.419214	0.286793	0.132421
Spinal cord marker	Plxna2		15	360	1.59722	0.736603	2.16836	0.477778	0.286282	0.191496
Spinal cord marker	Plxna2		16	223	0.309417	0.761923	0.4061	0.183857	0.292018	-0.108162
Spinal cord marker	Plxna2		17	201	1.49254	0.746458	1.99949	0.557214	0.287186	0.270028
Spinal cord marker	Plxna2		18	170	0.176471	0.761837	0.231638	0.117647	0.292362	-0.174715
Spinal cord marker	Plxna2		19	156	0.25	0.760612	0.328682	0.147436	0.291921	-0.144485
Spinal cord marker	Plxna2		20	149	0.221477	0.760655	0.291166	0.167785	0.291669	-0.123884
Spinal cord marker	Plxna2		21	84	0.511905	0.756971	0.676254	0.357143	0.290185	0.0669582
Spinal cord marker	Plxna2		22	87	0.229885	0.758537	0.303064	0.114943	0.291478	-0.176536
Spinal cord marker	Plxna2		23	7	0.857143	0.755658	1.1343	0.428571	0.290472	0.1381
Spinal cord marker	Plxna2		24	17	< 1E-300	0.756495	1.32189e-09	< 1E-300	0.290836	-0.290836
Biliary epithelial-like markers	Cftr;Krt7;Sox9	20	0	2111	0.0568451	0.243309	0.233633	< 1E-300	0.0029764	-0.0029764
Biliary epithelial-like markers	Cftr;Krt7;Sox9	20	1	1287	0.0815851	0.230889	0.353351	< 1E-300	0.00281219	-0.00281219
Biliary epithelial-like markers	Cftr;Krt7;Sox9	20	2	1269	0.104807	0.228739	0.458195	< 1E-300	0.0028088	-0.0028088
Biliary epithelial-like markers	Cftr;Krt7;Sox9	20	3	1187	0.0870542	0.229465	0.37938	< 1E-300	0.00279348	-0.00279348
Biliary epithelial-like markers	Cftr;Krt7;Sox9	20	4	1159	0.182341	0.221868	0.821844	0.00862813	0.00212441	0.00650372
Biliary epithelial-like markers	Cftr;Krt7;Sox9	20	5	1097	0.023701	0.233212	0.101629	< 1E-300	0.00277686	-0.00277686
Biliary epithelial-like markers	Cftr;Krt7;Sox9	20	6	1027	0.685816	0.187496	3.65777	< 1E-300	0.00276407	-0.00276407
Biliary epithelial-like markers	Cftr;Krt7;Sox9	20	7	862	0.360402	0.211111	1.70717	< 1E-300	0.00273437	-0.00273437
Biliary epithelial-like markers	Cftr;Krt7;Sox9	20	8	825	0.0488889	0.228161	0.214273	< 1E-300	0.0027278	-0.0027278
Biliary epithelial-like markers	Cftr;Krt7;Sox9	20	9	822	0.0478508	0.228182	0.209705	< 1E-300	0.00272727	-0.00272727
Biliary epithelial-like markers	Cftr;Krt7;Sox9	20	10	780	0.0260684	0.228792	0.113939	< 1E-300	0.00271985	-0.00271985
Biliary epithelial-like markers	Cftr;Krt7;Sox9	20	11	696	0.0402299	0.22706	0.177177	< 1E-300	0.00270514	-0.00270514
Biliary epithelial-like markers	Cftr;Krt7;Sox9	20	12	602	0.264673	0.217286	1.21809	0.0149502	0.00211268	0.0128375
Biliary epithelial-like markers	Cftr;Krt7;Sox9	20	13	586	1.45506	0.172721	8.42435	< 1E-300	0.00268611	-0.00268611
Biliary epithelial-like markers	Cftr;Krt7;Sox9	20	14	458	0.529112	0.210036	2.51916	< 1E-300	0.0026643	-0.0026643
Biliary epithelial-like markers	Cftr;Krt7;Sox9	20	15	360	0.543518	0.21168	2.56764	< 1E-300	0.00264784	-0.00264784
Biliary epithelial-like markers	Cftr;Krt7;Sox9	20	16	223	0.107623	0.220597	0.487873	0.0044843	0.00256266	0.00192164
Biliary epithelial-like markers	Cftr;Krt7;Sox9	20	17	201	0.0331675	0.221376	0.149824	< 1E-300	0.00262156	-0.00262156
Biliary epithelial-like markers	Cftr;Krt7;Sox9	20	18	170	0.0470588	0.220866	0.213066	< 1E-300	0.0026165	-0.0026165
Biliary epithelial-like markers	Cftr;Krt7;Sox9	20	19	156	0.106838	0.220134	0.485331	< 1E-300	0.00261422	-0.00261422
Biliary epithelial-like markers	Cftr;Krt7;Sox9	20	20	149	0.883669	0.212883	4.15096	0.147651	0.00124432	0.146407
Biliary epithelial-like markers	Cftr;Krt7;Sox9	20	21	84	0.781746	0.216115	3.61727	< 1E-300	0.00260255	-0.00260255
Biliary epithelial-like markers	Cftr;Krt7;Sox9	20	22	87	0.0804598	0.219791	0.366073	< 1E-300	0.00260304	-0.00260304
Biliary epithelial-like markers	Cftr;Krt7;Sox9	20	23	7	0.238095	0.219036	1.08701	< 1E-300	0.00259019	-0.00259019
Biliary epithelial-like markers	Cftr;Krt7;Sox9	20	24	17	0.0196078	0.219253	0.0894301	< 1E-300	0.00259179	-0.00259179
Pancreatic markers	Ctrb1;Cpa1	21	0	2111	0.0026054	0.0411381	0.063333	< 1E-300	0.00375594	-0.00375594
Pancreatic markers	Ctrb1;Cpa1	21	1	1287	0.0027195	0.0390023	0.0697267	0.000777001	0.00348175	-0.00270475
Pancreatic markers	Ctrb1;Cpa1	21	2	1269	0.00315209	0.038922	0.0809849	< 1E-300	0.00354444	-0.00354444
Pancreatic markers	Ctrb1;Cpa1	21	3	1187	0.00126369	0.038876	0.0325057	< 1E-300	0.00352511	-0.00352511
Pancreatic markers	Ctrb1;Cpa1	21	4	1159	0.011648	0.038007	0.306469	0.00172563	0.00338578	-0.00166015
Pancreatic markers	Ctrb1;Cpa1	21	5	1097	0.00182315	0.0386116	0.0472178	< 1E-300	0.00350413	-0.00350413
Pancreatic markers	Ctrb1;Cpa1	21	6	1027	0.00486855	0.0382363	0.127328	< 1E-300	0.00348799	-0.00348799
Pancreatic markers	Ctrb1;Cpa1	21	7	862	0.00116009	0.0380859	0.0304599	< 1E-300	0.00345052	-0.00345052
Pancreatic markers	Ctrb1;Cpa1	21	8	825	0.00969697	0.0375398	0.258312	0.00242424	0.00331233	-0.000888091
Pancreatic markers	Ctrb1;Cpa1	21	9	822	0.00547445	0.0377597	0.144981	< 1E-300	0.00344156	-0.00344156
Pancreatic markers	Ctrb1;Cpa1	21	10	780	0.00576923	0.037657	0.153205	0.00128205	0.00336744	-0.00208539
Pancreatic markers	Ctrb1;Cpa1	21	11	696	0.000718391	0.0377109	0.01905	< 1E-300	0.00341363	-0.00341363
Pancreatic markers	Ctrb1;Cpa1	21	12	602	< 1E-300	0.037516	2.66553e-08	< 1E-300	0.00339309	-0.00339309
Pancreatic markers	Ctrb1;Cpa1	21	13	586	0.000853242	0.0374456	0.0227862	< 1E-300	0.00338961	-0.00338961
Pancreatic markers	Ctrb1;Cpa1	21	14	458	< 1E-300	0.0371733	2.6901e-08	< 1E-300	0.00336209	-0.00336209
Pancreatic markers	Ctrb1;Cpa1	21	15	360	< 1E-300	0.0369436	2.70683e-08	< 1E-300	0.00334132	-0.00334132
Pancreatic markers	Ctrb1;Cpa1	21	16	223	0.00224215	0.036596	0.0612677	< 1E-300	0.00331271	-0.00331271
Pancreatic markers	Ctrb1;Cpa1	21	17	201	< 1E-300	0.036577	2.73396e-08	< 1E-300	0.00330816	-0.00330816
Pancreatic markers	Ctrb1;Cpa1	21	18	170	0.00588235	0.0364441	0.161408	< 1E-300	0.00330177	-0.00330177
Pancreatic markers	Ctrb1;Cpa1	21	19	156	0.00961538	0.0363812	0.264296	< 1E-300	0.00329889	-0.00329889
Pancreatic markers	Ctrb1;Cpa1	21	20	149	< 1E-300	0.0364587	2.74283e-08	< 1E-300	0.00329746	-0.00329746
Pancreatic markers	Ctrb1;Cpa1	21	21	84	6.29762	0.00353204	1783	0.559524	0.000371793	0.559152
Pancreatic markers	Ctrb1;Cpa1	21	22	87	< 1E-300	0.0363186	2.75341e-08	< 1E-300	0.00328478	-0.00328478
Pancreatic markers	Ctrb1;Cpa1	21	23	7	< 1E-300	0.0361394	2.76706e-08	< 1E-300	0.00326858	-0.00326858
Pancreatic markers	Ctrb1;Cpa1	21	24	17	< 1E-300	0.0361617	2.76536e-08	< 1E-300	0.0032706	-0.0032706
Forebrain marker	Foxg1	7	0	2111	0.00805306	0.144993	0.0555409	0.00757935	0.071788	-0.0642086
Forebrain marker	Foxg1	7	1	1287	0.022533	0.13619	0.165453	0.017094	0.0674255	-0.0503315
Forebrain marker	Foxg1	7	2	1269	0.0126084	0.136896	0.092102	0.0126084	0.0677456	-0.0551372
Forebrain marker	Foxg1	7	3	1187	0.122999	0.127503	0.96468	0.0766639	0.0623878	0.0142761
Forebrain marker	Foxg1	7	4	1159	0.0310613	0.134568	0.230822	0.0258844	0.0663214	-0.0404371
Forebrain marker	Foxg1	7	5	1097	0.0282589	0.134347	0.210342	0.0246126	0.0662479	-0.0416354
Forebrain marker	Foxg1	7	6	1027	0.0545278	0.132083	0.41283	0.0399221	0.0650214	-0.0250993
Forebrain marker	Foxg1	7	7	862	1.2413	0.0646484	19.2008	0.515081	0.0380859	0.476995
Forebrain marker	Foxg1	7	8	825	0.0339394	0.132169	0.256789	0.0206061	0.0657271	-0.045121
Forebrain marker	Foxg1	7	9	822	0.0243309	0.132662	0.183405	0.0170316	0.0659091	-0.0488775
Forebrain marker	Foxg1	7	10	780	0.0128205	0.132949	0.0964317	0.00897436	0.0661831	-0.0572088
Forebrain marker	Foxg1	7	11	696	0.0100575	0.132423	0.0759496	0.0100575	0.0658251	-0.0557676
Forebrain marker	Foxg1	7	12	602	0.0747508	0.129193	0.578597	0.0598007	0.0635723	-0.00377168
Forebrain marker	Foxg1	7	13	586	0.0511945	0.13002	0.393742	0.0426621	0.0642108	-0.0215487
Forebrain marker	Foxg1	7	14	458	0.0327511	0.129916	0.252094	0.0218341	0.064641	-0.0428069
Forebrain marker	Foxg1	7	15	360	1.225	0.102257	11.9796	0.488889	0.0537763	0.435113
Forebrain marker	Foxg1	7	16	223	0.170404	0.12657	1.34631	0.125561	0.0625664	0.0629941
Forebrain marker	Foxg1	7	17	201	0.0248756	0.128456	0.19365	0.0248756	0.0639161	-0.0390405
Forebrain marker	Foxg1	7	18	170	0.0529412	0.127959	0.413735	0.0294118	0.0637927	-0.0343809
Forebrain marker	Foxg1	7	19	156	0.025641	0.128159	0.200072	0.0192308	0.0638616	-0.0446308
Forebrain marker	Foxg1	7	20	149	0.0201342	0.128165	0.157096	0.0134228	0.063896	-0.0504732
Forebrain marker	Foxg1	7	21	84	0.0119048	0.127773	0.0931712	0.0119048	0.0637006	-0.0517958
Forebrain marker	Foxg1	7	22	87	0.045977	0.127611	0.360291	0.045977	0.0635265	-0.0175495
Forebrain marker	Foxg1	7	23	7	0.142857	0.127166	1.12339	0.142857	0.0633981	0.0794591
Forebrain marker	Foxg1	7	24	17	0.0588235	0.127245	0.462287	0.0588235	0.0634372	-0.00461368
Radial glia marker	Slc1a3	14	0	2111	0.110374	0.671108	0.164466	0.0691615	0.190844	-0.121682
Radial glia marker	Slc1a3	14	1	1287	0.273504	0.626113	0.436829	0.149184	0.177235	-0.0280505
Radial glia marker	Slc1a3	14	2	1269	0.307329	0.622818	0.493448	0.197006	0.173143	0.023863
Radial glia marker	Slc1a3	14	3	1187	0.328559	0.619421	0.53043	0.111205	0.180047	-0.0688418
Radial glia marker	Slc1a3	14	4	1159	0.283003	0.622386	0.454706	0.175151	0.174998	0.000152652
Radial glia marker	Slc1a3	14	5	1097	0.0601641	0.637157	0.0944258	0.0373747	0.184992	-0.147617
Radial glia marker	Slc1a3	14	6	1027	1.14314	0.561303	2.03657	0.416748	0.158671	0.258077
Radial glia marker	Slc1a3	14	7	862	1.54756	0.544857	2.84031	0.402552	0.16224	0.240313
Radial glia marker	Slc1a3	14	8	825	0.0824242	0.625771	0.131716	0.0521212	0.181594	-0.129473
Radial glia marker	Slc1a3	14	9	822	0.793187	0.587727	1.34958	0.307786	0.167922	0.139864
Radial glia marker	Slc1a3	14	10	780	0.0846154	0.624077	0.135585	0.0551282	0.181065	-0.125936
Radial glia marker	Slc1a3	14	11	696	0.0761494	0.621538	0.122518	0.045977	0.180794	-0.134816
Radial glia marker	Slc1a3	14	12	602	0.305648	0.609411	0.501546	0.152824	0.175864	-0.0230404
Radial glia marker	Slc1a3	14	13	586	0.452218	0.603607	0.749193	0.215017	0.17351	0.0415072
Radial glia marker	Slc1a3	14	14	458	7.58952	0.395014	19.2133	0.60262	0.162586	0.440034
Radial glia marker	Slc1a3	14	15	360	1.05278	0.58782	1.79099	0.352778	0.170975	0.181803
Radial glia marker	Slc1a3	14	16	223	0.112108	0.604913	0.185329	0.0717489	0.176449	-0.1047
Radial glia marker	Slc1a3	14	17	201	0.149254	0.60377	0.247203	0.0696517	0.176331	-0.106679
Radial glia marker	Slc1a3	14	18	170	0.2	0.602355	0.33203	0.1	0.175804	-0.0758036
Radial glia marker	Slc1a3	14	19	156	0.602564	0.598095	1.00747	0.0833333	0.175899	-0.0925661
Radial glia marker	Slc1a3	14	20	149	0.14094	0.602377	0.233973	0.0805369	0.175885	-0.0953481
Radial glia marker	Slc1a3	14	21	84	0.261905	0.599888	0.436589	0.154762	0.175115	-0.0203527
Radial glia marker	Slc1a3	14	22	87	0.724138	0.597459	1.21203	0.252874	0.174589	0.0782842
Radial glia marker	Slc1a3	14	23	7	0.571429	0.59815	0.955327	0.142857	0.175023	-0.032166
Radial glia marker	Slc1a3	14	24	17	< 1E-300	0.598766	1.6701e-09	< 1E-300	0.175193	-0.175193
Neural progenitor marker	Sox2	15	0	2111	0.0151587	0.238821	0.0634731	0.0127901	0.118773	-0.105982
Neural progenitor marker	Sox2	15	1	1287	0.017871	0.226247	0.078989	0.01554	0.112688	-0.0971483
Neural progenitor marker	Sox2	15	2	1269	0.0173365	0.226042	0.076696	0.0157604	0.112553	-0.0967922
Neural progenitor marker	Sox2	15	3	1187	0.663016	0.173928	3.81203	0.287279	0.0905886	0.19669
Neural progenitor marker	Sox2	15	4	1159	0.0569456	0.22147	0.257126	0.0440035	0.109673	-0.0656693
Neural progenitor marker	Sox2	15	5	1097	0.110301	0.216926	0.508473	0.0902461	0.10605	-0.0158035
Neural progenitor marker	Sox2	15	6	1027	0.116845	0.215992	0.54097	0.0808179	0.106614	-0.0257961
Neural progenitor marker	Sox2	15	7	862	0.577726	0.189063	3.05574	0.300464	0.0940104	0.206454
Neural progenitor marker	Sox2	15	8	825	0.0315152	0.219263	0.143732	0.0218182	0.109437	-0.0876187
Neural progenitor marker	Sox2	15	9	822	0.0596107	0.217727	0.273786	0.0389294	0.108506	-0.0695771
Neural progenitor marker	Sox2	15	10	780	0.0487179	0.217847	0.223633	0.0448718	0.108017	-0.0631453
Neural progenitor marker	Sox2	15	11	696	0.0244253	0.218021	0.112032	0.0201149	0.108785	-0.0886703
Neural progenitor marker	Sox2	15	12	602	0.458472	0.200128	2.29089	0.250831	0.0993598	0.151471
Neural progenitor marker	Sox2	15	13	586	0.0170648	0.216935	0.0786633	0.0102389	0.108532	-0.0982927
Neural progenitor marker	Sox2	15	14	458	1.05677	0.185105	5.70901	0.460699	0.094646	0.366053
Neural progenitor marker	Sox2	15	15	360	1.76944	0.174316	10.1508	0.597222	0.0938091	0.503413
Neural progenitor marker	Sox2	15	16	223	0.538117	0.205138	2.6232	0.295964	0.102319	0.193645
Neural progenitor marker	Sox2	15	17	201	0.139303	0.210599	0.661464	0.124378	0.104738	0.0196406
Neural progenitor marker	Sox2	15	18	170	0.0352941	0.211562	0.166826	0.0294118	0.105781	-0.0763694
Neural progenitor marker	Sox2	15	19	156	0.0897436	0.21088	0.425567	0.0384615	0.105627	-0.0671653
Neural progenitor marker	Sox2	15	20	149	0.127517	0.210477	0.605846	0.0738255	0.10527	-0.0314442
Neural progenitor marker	Sox2	15	21	84	0.0238095	0.210683	0.113011	0.0238095	0.105403	-0.0815939
Neural progenitor marker	Sox2	15	22	87	0.0574713	0.210536	0.272976	0.045977	0.105299	-0.059322
Neural progenitor marker	Sox2	15	23	7	0.285714	0.209682	1.36261	0.285714	0.104903	0.180811
Neural progenitor marker	Sox2	15	24	17	< 1E-300	0.209935	4.76337e-09	< 1E-300	0.105091	-0.105091
